# Supplementary material for: Temporal dynamics of the neural representation of hue and luminance polarity
Source: Nat Commun. 2022 Feb 3;13:661. doi: 10.1038/s41467-022-28249-0 (PMC8814185; doi:10.1038/s41467-022-28249-0)
Supplement: Supplementary file 4 — Source Data [file 41467_2022_28249_MOESM4_ESM.xlsx]

## Sheet: Fig3a
	time (ms)	lumID acc (%)	lumID SEM	genLum acc (%)	genLum SEM	lumID isSignificant	genLum isSignificant
	-195	0.51758	0.0138187	0.499424	0.00530253	0	0
	-190	0.52215	0.012214	0.505678	0.00651174	0	0
	-185	0.501557	0.0120491	0.50432	0.00776213	0	0
	-180	0.508698	0.0125809	0.500038	0.0073821	0	0
	-175	0.520511	0.0129833	0.501309	0.00678902	0	0
	-170	0.528207	0.0128294	0.491904	0.00504325	0	0
	-165	0.511262	0.0122463	0.501608	0.00735965	0	0
	-160	0.511504	0.0103685	0.494481	0.00592209	0	0
	-155	0.507973	0.0121526	0.49662	0.00611722	0	0
	-150	0.510913	0.00991126	0.505154	0.00630658	0	0
	-145	0.495354	0.0122871	0.499035	0.00667369	0	0
	-140	0.499531	0.0108969	0.503593	0.00770249	0	0
	-135	0.483104	0.0109721	0.50254	0.00644627	0	0
	-130	0.505517	0.0118441	0.508129	0.00709566	0	0
	-125	0.502522	0.0165127	0.505693	0.00680954	0	0
	-120	0.517651	0.0117384	0.495707	0.00592248	0	0
	-115	0.503911	0.0109673	0.49291	0.00468541	0	0
	-110	0.517223	0.0116187	0.48085	0.00619003	0	0
	-105	0.522065	0.011145	0.500556	0.00807652	0	0
	-100	0.519871	0.0107434	0.499908	0.00578932	0	0
	-95	0.498977	0.00970052	0.498406	0.00591857	0	0
	-90	0.494968	0.0106863	0.504024	0.0068756	0	0
	-85	0.514792	0.0121406	0.498921	0.00575771	0	0
	-80	0.488172	0.00954375	0.501897	0.00448064	0	0
	-75	0.488906	0.011251	0.49272	0.00554232	0	0
	-70	0.506407	0.0134279	0.487747	0.00682535	0	0
	-65	0.487146	0.0112946	0.487655	0.00577295	0	0
	-60	0.490248	0.00841937	0.493708	0.00561433	0	0
	-55	0.492578	0.00955973	0.505864	0.00774728	0	0
	-50	0.485404	0.0119367	0.501234	0.00485388	0	0
	-45	0.510075	0.0103332	0.493225	0.0065737	0	0
	-40	0.48703	0.0111358	0.494714	0.00533167	0	0
	-35	0.48739	0.010424	0.500043	0.00652633	0	0
	-30	0.48664	0.00940168	0.497691	0.00470412	0	0
	-25	0.486524	0.0124766	0.503162	0.00499532	0	0
	-20	0.483901	0.00923769	0.490732	0.00556813	0	0
	-15	0.487825	0.0109069	0.492807	0.0051548	0	0
	-10	0.507908	0.0108193	0.485794	0.0051597	0	0
	-5	0.510482	0.0107866	0.500093	0.00624478	0	0
	0	0.484963	0.0132273	0.499467	0.00522819	0	0
	5	0.496394	0.0125404	0.497705	0.00594763	0	0
	10	0.48492	0.0130787	0.494862	0.0044915	0	0
	15	0.500472	0.0120128	0.496858	0.00695469	0	0
	20	0.494082	0.0154397	0.495066	0.00618722	0	0
	25	0.49581	0.0154492	0.500107	0.00834993	0	0
	30	0.490999	0.0143262	0.501178	0.0062301	0	0
	35	0.48383	0.0135312	0.502112	0.00597788	0	0
	40	0.479348	0.0114804	0.499051	0.00899966	0	0
	45	0.487559	0.0113839	0.498996	0.00906426	0	0
	50	0.487289	0.00999229	0.509127	0.00564981	0	0
	55	0.500303	0.0126076	0.520365	0.0079869	0	1
	60	0.521266	0.0156829	0.537382	0.0124595	0	1
	65	0.542489	0.0142974	0.545739	0.0130813	1	1
	70	0.550994	0.018151	0.557238	0.0140857	1	1
	75	0.617333	0.0262746	0.591508	0.0204236	1	1
	80	0.672651	0.0249417	0.618957	0.0195888	1	1
	85	0.720148	0.0236533	0.659608	0.0203115	1	1
	90	0.760951	0.0244241	0.678701	0.0220999	1	1
	95	0.799236	0.0232912	0.680069	0.0247497	1	1
	100	0.833669	0.0218198	0.687027	0.0264264	1	1
	105	0.83405	0.0158792	0.660654	0.0196983	1	1
	110	0.831402	0.0136735	0.645132	0.0158026	1	1
	115	0.809906	0.0164116	0.612858	0.0157798	1	1
	120	0.797736	0.0189079	0.58597	0.0174022	1	1
	125	0.798765	0.0194564	0.57579	0.0241871	1	1
	130	0.791743	0.0210644	0.581422	0.0263788	1	1
	135	0.780321	0.0209724	0.588526	0.0238251	1	1
	140	0.778715	0.0192518	0.600516	0.0225568	1	1
	145	0.780458	0.0223854	0.618347	0.0278697	1	1
	150	0.774821	0.0225613	0.624569	0.0288982	1	1
	155	0.762247	0.0246359	0.633288	0.0286552	1	1
	160	0.759678	0.025958	0.630753	0.0263355	1	1
	165	0.756136	0.0252144	0.627006	0.0249315	1	1
	170	0.74322	0.0253828	0.611689	0.024768	1	1
	175	0.739135	0.0272496	0.615589	0.0245088	1	1
	180	0.734741	0.0291565	0.62269	0.0275143	1	1
	185	0.739606	0.0264542	0.631445	0.0262954	1	1
	190	0.742832	0.0233897	0.642352	0.0271407	1	1
	195	0.743436	0.0245836	0.637147	0.0278152	1	1
	200	0.741327	0.026061	0.629926	0.0259738	1	1
	205	0.730959	0.0238619	0.628767	0.0206914	1	1
	210	0.726527	0.0241929	0.646282	0.0174731	1	1
	215	0.719013	0.0265311	0.638011	0.0158775	1	1
	220	0.717858	0.0257102	0.652956	0.0158118	1	1
	225	0.73641	0.0258572	0.66544	0.0201394	1	1
	230	0.768822	0.0272592	0.690711	0.0248296	1	1
	235	0.796508	0.0267627	0.711599	0.0255394	1	1
	240	0.811902	0.0238704	0.720477	0.0243737	1	1
	245	0.808615	0.0231844	0.728328	0.0242798	1	1
	250	0.776107	0.0239442	0.701276	0.0251464	1	1
	255	0.747991	0.0258896	0.668568	0.0221581	1	1
	260	0.734993	0.0242814	0.661243	0.0184208	1	1
	265	0.73949	0.024798	0.656157	0.0171623	1	1
	270	0.744901	0.0274138	0.655609	0.019934	1	1
	275	0.75421	0.0283908	0.648643	0.0221462	1	1
	280	0.743126	0.0288238	0.643652	0.0226312	1	1
	285	0.725019	0.0268795	0.627737	0.0233327	1	1
	290	0.70887	0.0281125	0.617877	0.0199841	1	1
	295	0.693484	0.0228589	0.610991	0.0177358	1	1
	300	0.690721	0.0219312	0.600602	0.0172925	1	1
	305	0.687326	0.0223049	0.589933	0.0159679	1	1
	310	0.681063	0.0202589	0.59648	0.0131094	1	1
	315	0.657808	0.0248923	0.582456	0.0119169	1	1
	320	0.655888	0.021467	0.584273	0.0136267	1	1
	325	0.661838	0.0229952	0.593778	0.0161065	1	1
	330	0.653351	0.0242434	0.599145	0.0152232	1	1
	335	0.653805	0.0219802	0.591072	0.0163186	1	1
	340	0.643215	0.0240645	0.58616	0.0136935	1	1
	345	0.646017	0.020237	0.575649	0.0118916	1	1
	350	0.629245	0.0175323	0.573478	0.01029	1	1
	355	0.632002	0.0157338	0.573789	0.0108961	1	1
	360	0.629655	0.0166498	0.562382	0.0108445	1	1
	365	0.620311	0.0193928	0.555839	0.0131532	1	1
	370	0.607272	0.0196997	0.552683	0.0117695	1	1
	375	0.594386	0.0151421	0.558099	0.0108881	1	1
	380	0.590783	0.0149084	0.552502	0.0136668	1	1
	385	0.570758	0.0172913	0.541952	0.0105511	1	1
	390	0.582597	0.0157932	0.534358	0.010258	1	1
	395	0.567088	0.0165475	0.528859	0.0106823	1	1
	400	0.567292	0.0143401	0.529273	0.0102612	1	0
	405	0.566117	0.0150629	0.533143	0.0120432	1	0
	410	0.552441	0.0152519	0.529559	0.0104405	1	0
	415	0.570889	0.0148744	0.528324	0.0121224	1	0
	420	0.559135	0.0161572	0.537703	0.0138652	1	0
	425	0.576411	0.0145766	0.536878	0.0141585	1	0
	430	0.564578	0.0131716	0.53137	0.0116653	1	0
	435	0.559936	0.0142385	0.526903	0.0116359	1	0
	440	0.563635	0.01414	0.530266	0.0120802	1	0
	445	0.563908	0.0143528	0.527447	0.0109739	1	0
	450	0.56271	0.0124363	0.530349	0.0133879	1	0
	455	0.557383	0.0105885	0.52609	0.0120351	1	0
	460	0.550376	0.0115022	0.530926	0.0127528	1	0
	465	0.545565	0.0119524	0.534071	0.0113102	1	1
	470	0.551768	0.0134991	0.533437	0.0111665	1	1
	475	0.558753	0.014132	0.534229	0.00974713	1	1
	480	0.561792	0.0135965	0.529082	0.00945974	1	1
	485	0.561053	0.016963	0.522287	0.00925971	1	0
	490	0.557219	0.0137957	0.53046	0.0111215	1	0
	495	0.556053	0.0144309	0.526536	0.00929549	1	0
	500	0.538228	0.0110851	0.526915	0.00910569	1	0
	505	0.53943	0.00863784	0.521224	0.00904635	1	0
	510	0.555695	0.0114138	0.519706	0.0112623	1	0
	515	0.5505	0.0114222	0.526287	0.00903744	1	0
	520	0.548811	0.0108455	0.531517	0.00981597	1	0
	525	0.546935	0.0128084	0.534842	0.0111263	1	0
	530	0.555671	0.0125135	0.526735	0.0108806	1	0
	535	0.534531	0.016859	0.53115	0.0100052	0	1
	540	0.550361	0.0165507	0.538516	0.00926113	0	1
	545	0.544834	0.0182833	0.538507	0.0114724	0	1
	550	0.543825	0.0148236	0.528934	0.0090035	0	1
	555	0.53143	0.0152686	0.534698	0.0104326	0	1
	560	0.526499	0.0115857	0.528037	0.0102331	0	0
	565	0.523266	0.0148783	0.532045	0.0100664	0	0
	570	0.524451	0.0155994	0.527994	0.0103852	0	0
	575	0.537045	0.0152705	0.519795	0.0107145	0	0
	580	0.534944	0.0150802	0.518078	0.00903868	0	0
	585	0.529944	0.014042	0.526851	0.00776971	0	1
	590	0.53523	0.0125308	0.53034	0.00829207	0	1
	595	0.521256	0.00996088	0.528192	0.00752223	0	1
	600	0.529033	0.00910261	0.517777	0.00692813	0	1

## Sheet: Fig3a inset
GenLum-LumID (time to peak between bootstrap samples)
-5
-10
-20
-20
-10
-10
-10
-25
-10
-20
-10
-5
-5
-10
0
-20
-10
-10
-5
-5
-10
-5
-20
-20
-25
-15
-30
-5
-5
-5
-5
-10
-20
-10
-5
-5
-20
-5
0
0
-5
-10
0
-20
-20
-10
-20
-10
-10
0
-10
0
-20
-15
-15
-5
-15
-10
-15
0
-15
-10
-25
0
-10
-15
-20
-10
-15
-15
-20
-10
0
-20
0
0
0
-5
-25
-10
-20
-10
-15
-10
-5
-5
0
-15
-10
-15
0
-10
-10
-5
-10
-10
-10
-5
0
-15
-10
-5
-5
0
0
0
-20
0
-15
-10
-15
-5
0
-20
-5
-5
-5
-5
-10
-5
0
-10
-5
-10
-10
0
-10
-5
-5
-15
-15
-15
0
-20
-20
0
0
0
-5
-5
-10
-10
-25
-40
-5
0
-10
-20
0
-20
0
0
-10
0
-15
-10
0
0
0
-5
-20
-10
-10
0
-5
-20
-10
0
0
-5
0
0
-20
-5
0
0
-15
-20
-20
0
-20
0
-15
-5
-15
-5
-5
-5
-10
-20
-15
0
-5
-10
-5
0
0
0
0
-15
0
0
0
-10
0
0
-10
-20
0
0
-20
-10
-10
0
-5
0
0
0
-10
0
-5
0
-20
-10
0
-15
-5
0
-20
-5
-5
-5
-10
-5
0
0
0
0
0
-10
0
0
-20
0
0
-10
-10
-10
-10
0
-5
-5
0
-10
-15
0
-15
-25
-10
-5
0
-5
0
-5
-5
0
-10
0
-10
-10
-10
-5
-25
-10
-10
0
-10
0
0
0
0
-20
-15
-20
-10
0
-10
-5
-5
-20
0
-20
-20
-5
0
-5
-15
-10
-10
-15
-10
-5
0
-10
-5
-20
-10
-25
0
-15
0
0
0
-5
0
5
0
-5
-10
0
-15
-15
-10
-10
0
0
-25
0
0
-10
-10
0
-25
-5
-15
-20
-25
-20
0
-10
0
-15
0
-40
0
0
-10
0
-10
-10
-5
-5
-10
0
-10
-5
0
0
0
0
0
-10
-10
-20
0
-20
-10
-10
0
-10
0
-5
-40
-10
-5
-15
0
-20
-5
-10
-10
0
-10
-20
0
-10
-20
-20
-10
-15
-25
0
-5
-10
-5
-10
-15
0
-20
-20
0
-5
-10
0
0
-10
-10
-5
0
-15
0
0
-5
0
0
-10
0
0
-5
-25
0
-10
-5
0
-20
-5
0
0
-5
0
-20
0
-20
-10
-15
0
0
0
0
0
0
-10
-5
-5
0
-10
-20
0
0
0
-10
-20
-5
-5
0
-10
0
-10
-15
-10
-5
-15
0
-5
-20
-20
-10
0
-5
-10
0
-5
0
-5
-10
0
0
0
0
-20
0
-10
0
0
0
0
0
-20
0
-5
0
-10
-10
0
-5
-15
0
0
0
-15
-15
-10
-45
-20
0
0
-15
-20
0
-5
-5
0
-10
-10
-10
0
0
-15
-5
-10
-10
-5
0
0
-15
-15
-5
0
-20
-10
-20
-5
0
0
-5
-10
-30
-5
0
0
-5
-10
0
0
-10
-30
-25
-20
-10
-25
0
-10
-5
-10
-5
-10
-25
0
0
0
-15
0
-5
-10
-20
-10
-20
-20
-5
-10
-10
0
0
-15
-5
-20
0
-20
-10
0
-5
-15
0
0
-10
0
-10
0
-5
-10
-20
0
0
0
0
-25
-10
-10
0
0
-5
0
-10
0
-25
-10
-10
-15
-5
0
0
0
0
-20
0
5
-5
-10
0
-5
-15
-10
-5
-15
-20
-5
-10
0
0
0
0
-15
0
0
-10
-15
-10
0
-10
-10
-10
-5
-10
0
-15
-15
0
-5
-15
-15
0
0
-5
-10
0
0
-15
-10
-5
0
-25
-5
-15
-15
0
0
-10
0
-10
0
0
-5
-15
-5
-15
-5
-15
0
-5
-10
-5
-5
-20
-20
-10
0
-5
-5
0
0
-5
-25
0
-20
-25
-10
-15
0
0
-20
-10
0
-5
-10
-5
-10
0
0
0
-10
-15
0
-10
0
-10
-20
0
-10
-25
0
0
-10
-5
-20
0
0
-10
-5
-10
-10
0
0
0
-20
-20
-10
-10
-5
-10
-10
-10
0
-10
-5
0
-15
-15
-15
-5
0
-5
-10
-5
-20
-10
-5
-10
-20
-20
-15
-10
0
0
-15
0
0
-5
-10
0
0
-10
-35
-10
0
0
-20
-10
-10
0
-5
-15
-15
-10
-10
0
-10
0
0
-10
0
-10
0
-10
0
0
-20
-10
-5
-5
-15
0
-5
-5
-10
-20
-20
0
-5
-5
0
0
0
-5
-10
0
0
-5
0
0
0
-10
0
0
0
-10
-20
-15
0
-5
-10
0
0
0
-20
-10
0
-10
-10
-5
-5
0
-5
0
-20
0
0
0
-5
-5
-25
-10
-10
0
-15
0
-10
-10
-20
0
0
-15
0
-15
-10
0
-5
-20
-15
0
0
0
-20
-20
-10
-20
-5
-25
-10
0
-10
0
-5
0
-10
0
0
-15
-5
-5
0
-5
-5
-15
-15
-10
-25
-10
-10
0
-15
-15
-20
-20
-10
0
-5
0
0
0
0
-5
0
-10
-25
-10
0
-5
-10
-15
-20
-15
-10
-5
-10
-20
-20
-20
-25
-15
-5
-20
0
0
0
0
0
0
0
-20
0
-5
-20
-10
-10
0
-20
0
-5
-20
0
-10
0
0
-10
0
-15
-5
-15
-5
-5
0
-20
0
-10
-5
-5
0
-20
-10
-20
0
-25
-10
-10
-5
-5
0
-10
-15
-10
-20
-20
-15
-5
-10
0
-20
-5
-5
0
-15
0
-10
-20
-20
-15
-25
0
-10
-20

## Sheet: Fig3b
	time (ms)	hueID acc (%)	hueID SEM	genHue acc (%)	genHueSEM	hueID isSignificant	genHue isSignificant
	-195	0.523156	0.00820466	0.498287	0.00945174	0	0
	-190	0.506279	0.0082505	0.492347	0.00768137	0	0
	-185	0.489221	0.00809864	0.490654	0.0093845	0	0
	-180	0.499359	0.00671325	0.499954	0.0110913	0	0
	-175	0.508427	0.0109393	0.490631	0.00887309	0	0
	-170	0.512414	0.010993	0.486359	0.00931133	0	0
	-165	0.51147	0.0092742	0.500553	0.00825205	0	0
	-160	0.511684	0.00968658	0.498507	0.00933249	0	0
	-155	0.515366	0.00767985	0.504503	0.0102554	0	0
	-150	0.507671	0.00851085	0.501456	0.00951493	0	0
	-145	0.49681	0.0107481	0.50101	0.00682988	0	0
	-140	0.495165	0.00792526	0.493676	0.00897372	0	0
	-135	0.484774	0.00957628	0.506131	0.00886001	0	0
	-130	0.490641	0.00698207	0.498676	0.0106307	0	0
	-125	0.500678	0.0121877	0.506246	0.00978099	0	0
	-120	0.501352	0.0103902	0.492579	0.00765304	0	0
	-115	0.497099	0.00813036	0.489052	0.00903268	0	0
	-110	0.523446	0.00841966	0.486605	0.00956852	0	0
	-105	0.520076	0.00982637	0.49307	0.0102175	0	0
	-100	0.514828	0.00847701	0.490123	0.00735496	0	0
	-95	0.504131	0.00640716	0.502802	0.00989097	0	0
	-90	0.501062	0.008258	0.505672	0.00788768	0	0
	-85	0.508586	0.0103882	0.499072	0.0104312	0	0
	-80	0.501976	0.00692095	0.512166	0.00800055	0	0
	-75	0.496785	0.00778952	0.499223	0.00678982	0	0
	-70	0.504639	0.00954603	0.484287	0.00778691	0	0
	-65	0.502271	0.00776671	0.499755	0.00932489	0	0
	-60	0.49685	0.00822734	0.494834	0.00719285	0	0
	-55	0.486983	0.00777883	0.505586	0.0081911	0	0
	-50	0.508531	0.00666964	0.518034	0.00781997	0	0
	-45	0.508715	0.00709336	0.499743	0.00873505	0	0
	-40	0.49797	0.00844549	0.507087	0.00745749	0	0
	-35	0.495245	0.0104266	0.503797	0.00916702	0	0
	-30	0.477657	0.00913953	0.490786	0.00737852	0	0
	-25	0.482586	0.00846401	0.498068	0.00859355	0	0
	-20	0.490342	0.00820759	0.499357	0.00901024	0	0
	-15	0.486382	0.00637463	0.494478	0.0079904	0	0
	-10	0.502893	0.00859756	0.486594	0.00923173	0	0
	-5	0.500712	0.00870324	0.485667	0.00830096	0	0
	0	0.491465	0.00765608	0.498921	0.0111584	0	0
	5	0.491058	0.00883667	0.495586	0.00841581	0	0
	10	0.492034	0.010789	0.505617	0.00947488	0	0
	15	0.489432	0.00944073	0.493059	0.00739367	0	0
	20	0.49947	0.0112492	0.501963	0.0106102	0	0
	25	0.495154	0.011126	0.499275	0.010067	0	0
	30	0.491486	0.00995706	0.50415	0.00857676	0	0
	35	0.492722	0.0104927	0.514721	0.00549096	0	0
	40	0.495916	0.0113334	0.513128	0.00728839	0	0
	45	0.496126	0.00806422	0.507181	0.0101772	0	0
	50	0.488594	0.00854381	0.510615	0.00637581	0	0
	55	0.498028	0.00790786	0.519215	0.00855234	0	0
	60	0.504097	0.00776294	0.522489	0.00689678	0	0
	65	0.500449	0.00762937	0.506598	0.00869611	0	0
	70	0.503297	0.00923412	0.509391	0.00718073	0	0
	75	0.531057	0.0116291	0.506852	0.00825893	0	0
	80	0.575779	0.0187003	0.507509	0.00922313	1	0
	85	0.603048	0.0231926	0.516008	0.00946669	1	0
	90	0.634208	0.0255167	0.499357	0.00950478	1	0
	95	0.676659	0.0230426	0.490992	0.0110875	1	0
	100	0.685373	0.0217784	0.478164	0.0107489	1	0
	105	0.715287	0.0225843	0.495805	0.0120867	1	0
	110	0.746765	0.0209643	0.52895	0.0156297	1	0
	115	0.767495	0.0214241	0.556798	0.017151	1	1
	120	0.778449	0.021059	0.560551	0.0162253	1	1
	125	0.774325	0.019066	0.552377	0.0140467	1	1
	130	0.767836	0.0176299	0.549345	0.015014	1	1
	135	0.750646	0.0176555	0.533505	0.0170379	1	0
	140	0.735016	0.0155365	0.516182	0.0157756	1	0
	145	0.722478	0.0152294	0.509379	0.0165977	1	0
	150	0.69757	0.0149266	0.504881	0.0134112	1	0
	155	0.669169	0.0136462	0.502941	0.0115952	1	0
	160	0.657723	0.0139714	0.497204	0.0122154	1	0
	165	0.663169	0.0153089	0.498852	0.0114726	1	0
	170	0.666041	0.0155879	0.50596	0.0102443	1	0
	175	0.667148	0.0158871	0.515386	0.0103411	1	0
	180	0.654026	0.0181003	0.513036	0.0146329	1	0
	185	0.654623	0.0168215	0.516633	0.0133833	1	0
	190	0.663627	0.0150642	0.519067	0.0151904	1	0
	195	0.667554	0.0163512	0.517848	0.0139313	1	0
	200	0.664386	0.0179365	0.527299	0.0145827	1	0
	205	0.652284	0.0176658	0.523008	0.0108369	1	0
	210	0.632859	0.0148108	0.520617	0.011069	1	0
	215	0.62378	0.0173271	0.516255	0.0127762	1	0
	220	0.609879	0.0199335	0.529359	0.0130808	1	0
	225	0.621168	0.0184106	0.531792	0.0155596	1	0
	230	0.627618	0.0187241	0.536553	0.0153427	1	0
	235	0.639711	0.0180115	0.531849	0.0142908	1	0
	240	0.651363	0.0187103	0.536109	0.0106625	1	1
	245	0.642665	0.0186224	0.534065	0.00929769	1	1
	250	0.638362	0.0163993	0.53355	0.0114307	1	1
	255	0.643856	0.0125462	0.545024	0.0150026	1	1
	260	0.641168	0.0194013	0.548227	0.0194605	1	0
	265	0.65114	0.0222778	0.536102	0.0195788	1	0
	270	0.652678	0.0248002	0.542472	0.0143864	1	0
	275	0.662921	0.0221076	0.538281	0.0132869	1	0
	280	0.648894	0.0193962	0.540039	0.0107595	1	0
	285	0.640994	0.0195349	0.527075	0.012422	1	0
	290	0.616206	0.01984	0.515595	0.0105562	1	0
	295	0.613088	0.0175524	0.514286	0.00951474	1	0
	300	0.603051	0.0192726	0.502464	0.00886604	1	0
	305	0.611656	0.0165852	0.498842	0.00896036	1	0
	310	0.607488	0.0174548	0.503018	0.0100512	1	0
	315	0.59982	0.0191596	0.515047	0.0111225	1	0
	320	0.597952	0.0190052	0.511944	0.00911163	1	0
	325	0.593487	0.0185498	0.513804	0.0113328	1	0
	330	0.588441	0.0177442	0.516884	0.01281	1	0
	335	0.581384	0.0154653	0.515853	0.00845658	1	0
	340	0.579093	0.0149225	0.514911	0.00879068	1	0
	345	0.590146	0.0134557	0.515545	0.00970053	1	0
	350	0.580821	0.0125611	0.523714	0.010936	1	0
	355	0.578794	0.0152731	0.526266	0.00957405	1	0
	360	0.578135	0.0126515	0.507444	0.00876936	1	0
	365	0.578558	0.0160278	0.508637	0.0121647	1	0
	370	0.579552	0.0151415	0.51624	0.00930955	1	0
	375	0.562908	0.0139817	0.522712	0.0096105	1	0
	380	0.555002	0.0133321	0.519522	0.0122192	1	0
	385	0.561828	0.0133007	0.518582	0.0131561	1	0
	390	0.568134	0.0161395	0.518824	0.0118678	1	0
	395	0.565108	0.0142284	0.523714	0.0139212	1	0
	400	0.566939	0.0127832	0.531235	0.0123555	1	0
	405	0.548677	0.0150479	0.527597	0.0126449	1	0
	410	0.540528	0.0139227	0.524766	0.0112876	1	0
	415	0.555081	0.0124794	0.50707	0.0111936	1	0
	420	0.542668	0.0104312	0.513045	0.00982509	1	0
	425	0.546275	0.0116412	0.503692	0.00650785	1	0
	430	0.541055	0.0116572	0.497404	0.00859954	1	0
	435	0.544245	0.0100266	0.500715	0.00576204	1	0
	440	0.539394	0.0106865	0.503897	0.00741133	1	0
	445	0.544688	0.00992818	0.507837	0.00931833	1	0
	450	0.545944	0.00947807	0.517796	0.0121708	1	0
	455	0.546156	0.00941422	0.515648	0.0101494	1	0
	460	0.542415	0.0090229	0.516519	0.00995389	1	0
	465	0.529137	0.00870988	0.511573	0.00847785	1	0
	470	0.531325	0.0113656	0.512125	0.00920225	1	0
	475	0.531964	0.0101287	0.50236	0.0114028	1	0
	480	0.54327	0.00987708	0.503814	0.00986881	1	0
	485	0.542796	0.0106283	0.501657	0.00942896	1	0
	490	0.54595	0.00953684	0.515054	0.0103177	1	0
	495	0.540515	0.0107113	0.51612	0.0106419	1	0
	500	0.527308	0.0108036	0.514288	0.0120426	0	0
	505	0.529802	0.0124591	0.513535	0.00876499	0	0
	510	0.539829	0.0103978	0.510714	0.00786102	1	0
	515	0.530659	0.011399	0.505966	0.0080556	1	0
	520	0.527678	0.00871142	0.503082	0.011146	1	0
	525	0.520928	0.00869639	0.503743	0.00889539	0	0
	530	0.53224	0.00833372	0.504584	0.00859599	0	0
	535	0.533383	0.0097782	0.521774	0.0118436	0	0
	540	0.528287	0.00989464	0.513823	0.0129168	0	0
	545	0.523112	0.0108429	0.516784	0.0119904	0	0
	550	0.526127	0.00815142	0.508491	0.0126769	0	0
	555	0.520073	0.0086354	0.521599	0.0126544	0	0
	560	0.525607	0.00791594	0.528525	0.0122743	0	0
	565	0.517428	0.00777483	0.519065	0.012157	0	0
	570	0.520801	0.00721822	0.514731	0.0112391	0	0
	575	0.520133	0.00687529	0.498608	0.0122468	0	0
	580	0.519745	0.00762435	0.500864	0.0117728	0	0
	585	0.512541	0.0112819	0.508516	0.0118764	0	0
	590	0.530432	0.0102048	0.518762	0.0119904	0	0
	595	0.518505	0.0110924	0.516576	0.0102905	0	0
	600	0.520292	0.0109149	0.508814	0.0112394	0	0

## Sheet: Fig3b inset
GenHue-HueID (time to peak between bootstrap samples)
0
-5
-5
0
-5
-5
5
-5
0
-5
5
10
0
10
5
-5
-5
0
0
10
0
0
-5
0
-5
-5
-5
0
-80
0
0
5
0
10
0
-5
0
0
-10
0
-5
-5
0
0
-5
-5
-5
-5
10
-10
-5
0
5
-5
0
0
0
-10
-15
0
0
-5
-5
-5
5
0
-5
0
-180
0
0
10
0
0
0
0
0
0
-5
0
-5
-10
10
-10
10
10
0
-5
0
0
0
-5
-5
0
-5
0
0
0
-5
0
-5
0
-10
5
5
-10
-15
-10
0
-5
0
0
-5
10
-10
0
-5
-5
-5
5
5
-5
-10
-5
-5
-10
10
0
0
-5
-5
0
0
-5
10
0
-5
0
0
5
-5
-10
-5
0
5
0
0
-5
5
-5
0
-10
10
-5
-5
-5
0
0
-5
-5
-5
0
0
-5
0
-5
-5
0
0
0
-5
0
-5
0
0
-5
0
-5
-5
-10
-5
10
0
-5
10
0
0
-10
5
-75
10
0
-5
0
0
0
5
-10
-5
-5
-10
0
0
0
0
5
-5
15
-5
5
-10
5
0
5
-5
0
-10
0
-5
10
0
0
-5
-5
5
-5
0
5
-5
0
-5
0
-5
0
0
10
0
-5
0
0
0
0
0
-5
0
0
5
-5
0
0
0
0
-10
-10
0
-5
-5
5
-5
5
0
10
-5
0
0
0
-5
0
-10
0
0
0
5
0
-10
-5
0
0
5
0
0
10
5
10
10
-5
-5
-5
0
-5
-5
0
5
10
0
0
0
5
10
10
10
-10
-5
0
0
-5
-5
5
-5
0
0
0
-5
0
0
0
-5
0
0
0
0
-5
0
-10
-10
5
-75
-5
-5
0
0
0
-5
5
-5
5
-5
-5
-15
5
0
-5
-5
-75
-5
-10
10
-10
15
5
0
0
-5
0
10
0
0
0
0
0
5
-5
15
5
0
-5
0
-10
-5
0
-5
0
5
0
0
0
-5
10
5
0
-5
-10
0
0
-15
-5
15
10
0
0
-5
0
-5
5
-5
0
0
0
5
5
0
0
-5
-10
0
0
5
-10
0
-5
0
0
5
-10
-10
-10
-5
0
0
-5
0
-5
0
0
-5
0
-10
0
-5
5
-5
0
-5
-5
-5
0
0
5
-5
0
0
-5
10
-5
5
-5
0
0
-5
0
-15
0
-10
5
0
5
0
-5
-5
-5
0
0
0
-5
0
-5
-10
-10
5
-5
0
-5
0
-5
-5
0
0
-5
-10
-5
-5
-5
-15
0
5
-5
5
-5
-5
0
0
10
0
-10
0
0
10
10
-5
5
10
-5
-100
-5
-10
-5
-5
0
0
5
0
5
-5
0
0
0
-10
-5
0
5
-5
0
0
0
-5
0
-5
-5
5
-5
0
0
0
-5
0
0
5
-10
-10
-5
0
0
0
-5
-5
0
-5
0
0
5
0
-5
-5
0
10
-5
-5
10
-5
-85
-5
0
-5
5
-5
-5
0
0
5
-5
10
5
-10
15
-10
-5
0
0
0
0
0
0
10
0
0
0
10
0
0
-10
-5
0
-5
0
5
5
0
-10
0
-5
0
-5
15
0
-5
-5
-10
-5
-5
5
0
-5
0
-5
-10
-20
5
0
5
0
0
0
5
-5
5
5
0
0
5
0
10
-10
-5
0
-5
-5
-10
0
10
-10
0
0
-5
-5
5
0
-5
-5
5
-5
0
-5
0
-10
-5
-5
0
0
0
-5
-170
5
-5
0
0
0
0
0
0
-10
0
-5
-5
-10
5
5
10
0
-15
-5
-5
5
0
0
-10
-10
5
-5
-5
-5
-5
10
0
-5
-5
-5
10
-5
-80
-10
5
0
0
-5
-5
-10
-5
5
0
0
0
0
0
-10
0
-5
5
10
-5
0
0
5
0
0
-85
-5
5
0
0
-5
5
0
-10
0
0
-5
-5
0
-275
-5
-5
-10
0
5
0
0
-5
0
0
0
10
0
-5
10
-5
-5
5
-5
-5
0
-65
0
0
15
0
5
0
0
-5
0
0
-5
-5
-5
-10
-5
0
5
5
0
0
0
0
-5
0
-5
-10
0
5
10
-5
-5
-5
-5
0
-75
-5
-5
5
-5
-5
5
0
0
-5
-5
0
-5
0
-10
0
-5
-5
-5
0
-5
0
0
0
0
-5
0
0
-5
0
0
0
0
-5
5
-5
0
0
-10
-5
-5
0
-5
5
0
-5
0
5
10
0
0
-10
-10
-5
5
-5
-5
5
-5
5
10
0
-5
0
0
-5
0
-5
-5
-5
-5
0
0
-5
-5
0
10
-5
15
10
-10
-5
-5
0
-10
-5
-10
-5
0
0
0
-5
-5
0
5
0
0
-5
0
-10
-5
10
0
-5
-5
0
-5
-5
-5
0
0
0
0
-5
-5
10
0
0
-75
0
-5
-5
10
0
-5
15
0
5
-5
0
-5
-5
0
0
0
-5
0
-5
0
0
-5
0
0
5
5
-10
0
0
5
-5
-75
-5
0
0
10
-5
-5
-5
-10
0
-5
10
0
5
10
-5
-5
0
-5
-5
-5
0
0
-5
-5
0
-5
0
0
0
0
-5
5
0
-5
10
-5
0
0
5
0
10
0
0
5
10
0
-5
-5
0
-5
-5
5
-5
5

## Sheet: Fig4a
	time (ms)	lumID acc (%)	lumID SEM	hueID acc (%)	hueID SEM	lumID isSignificant	hueID isSignificant
	-195	0.508174	0.00814551	0.523156	0.00820466	0	0
	-190	0.514132	0.00727821	0.506279	0.0082505	0	0
	-185	0.501219	0.00635776	0.489221	0.00809864	0	0
	-180	0.498387	0.00688532	0.499359	0.00671325	0	0
	-175	0.511392	0.00778108	0.508427	0.0109393	0	0
	-170	0.517642	0.00811059	0.512414	0.010993	0	0
	-165	0.507707	0.00712727	0.51147	0.0092742	0	0
	-160	0.510307	0.00613861	0.511684	0.00968658	0	0
	-155	0.503599	0.00803057	0.515366	0.00767985	0	0
	-150	0.504336	0.00689231	0.507671	0.00851085	0	0
	-145	0.497017	0.00749014	0.49681	0.0107481	0	0
	-140	0.498208	0.00681046	0.495165	0.00792526	0	0
	-135	0.492138	0.0074728	0.484774	0.00957628	0	0
	-130	0.50519	0.00713076	0.490641	0.00698207	0	0
	-125	0.504011	0.0105189	0.500678	0.0121877	0	0
	-120	0.516674	0.00622568	0.501352	0.0103902	0	0
	-115	0.510173	0.00686496	0.497099	0.00813036	0	0
	-110	0.515259	0.00727696	0.523446	0.00841966	0	0
	-105	0.518651	0.00740252	0.520076	0.00982637	0	0
	-100	0.510999	0.00688648	0.514828	0.00847701	0	0
	-95	0.497635	0.00631808	0.504131	0.00640716	0	0
	-90	0.49701	0.00688343	0.501062	0.008258	0	0
	-85	0.50633	0.00676705	0.508586	0.0103882	0	0
	-80	0.493504	0.00474628	0.501976	0.00692095	0	0
	-75	0.49604	0.00694917	0.496785	0.00778952	0	0
	-70	0.510146	0.00961266	0.504639	0.00954603	0	0
	-65	0.491155	0.00714354	0.502271	0.00776671	0	0
	-60	0.498943	0.00688814	0.49685	0.00822734	0	0
	-55	0.492577	0.00717253	0.486983	0.00777883	0	0
	-50	0.488394	0.00749656	0.508531	0.00666964	0	0
	-45	0.500733	0.00600137	0.508715	0.00709336	0	0
	-40	0.490542	0.00604772	0.49797	0.00844549	0	0
	-35	0.492802	0.00586557	0.495245	0.0104266	0	0
	-30	0.496294	0.0077865	0.477657	0.00913953	0	0
	-25	0.491665	0.00773793	0.482586	0.00846401	0	0
	-20	0.488886	0.00592434	0.490342	0.00820759	0	0
	-15	0.493812	0.00687919	0.486382	0.00637463	0	0
	-10	0.501347	0.00549626	0.502893	0.00859756	0	0
	-5	0.509716	0.00564826	0.500712	0.00870324	0	0
	0	0.495246	0.00808997	0.491465	0.00765608	0	0
	5	0.49985	0.00785577	0.491058	0.00883667	0	0
	10	0.493376	0.0094563	0.492034	0.010789	0	0
	15	0.49959	0.00688389	0.489432	0.00944073	0	0
	20	0.497505	0.0110275	0.49947	0.0112492	0	0
	25	0.494669	0.00908213	0.495154	0.011126	0	0
	30	0.488299	0.00879912	0.491486	0.00995706	0	0
	35	0.488303	0.00726496	0.492722	0.0104927	0	0
	40	0.484281	0.00707385	0.495916	0.0113334	0	0
	45	0.499256	0.00654955	0.496126	0.00806422	0	0
	50	0.493806	0.00581106	0.488594	0.00854381	0	0
	55	0.498812	0.00860833	0.498028	0.00790786	0	0
	60	0.514879	0.0116484	0.504097	0.00776294	0	0
	65	0.529791	0.00885276	0.500449	0.00762937	1	0
	70	0.5327	0.0122446	0.503297	0.00923412	1	0
	75	0.577612	0.0182107	0.531057	0.0116291	1	0
	80	0.626617	0.0211787	0.575779	0.0187003	1	1
	85	0.664818	0.0222145	0.603048	0.0231926	1	1
	90	0.702102	0.0221507	0.634208	0.0255167	1	1
	95	0.743268	0.0215365	0.676659	0.0230426	1	1
	100	0.770428	0.0204111	0.685373	0.0217784	1	1
	105	0.766735	0.0159602	0.715287	0.0225843	1	1
	110	0.76447	0.0135372	0.746765	0.0209643	1	1
	115	0.739083	0.0157145	0.767495	0.0214241	1	1
	120	0.731381	0.0183305	0.778449	0.021059	1	1
	125	0.731191	0.0169133	0.774325	0.019066	1	1
	130	0.727456	0.0182566	0.767836	0.0176299	1	1
	135	0.7205	0.0193355	0.750646	0.0176555	1	1
	140	0.721083	0.0181726	0.735016	0.0155365	1	1
	145	0.726394	0.0197335	0.722478	0.0152294	1	1
	150	0.710388	0.0214318	0.69757	0.0149266	1	1
	155	0.699793	0.0233832	0.669169	0.0136462	1	1
	160	0.696024	0.021973	0.657723	0.0139714	1	1
	165	0.690601	0.0233723	0.663169	0.0153089	1	1
	170	0.68137	0.0229561	0.666041	0.0155879	1	1
	175	0.674746	0.023463	0.667148	0.0158871	1	1
	180	0.675069	0.0243086	0.654026	0.0181003	1	1
	185	0.677812	0.0237687	0.654623	0.0168215	1	1
	190	0.685312	0.0206005	0.663627	0.0150642	1	1
	195	0.680467	0.0224977	0.667554	0.0163512	1	1
	200	0.680463	0.0235532	0.664386	0.0179365	1	1
	205	0.66998	0.0227701	0.652284	0.0176658	1	1
	210	0.670468	0.0211459	0.632859	0.0148108	1	1
	215	0.656097	0.0225687	0.62378	0.0173271	1	1
	220	0.659824	0.0208615	0.609879	0.0199335	1	1
	225	0.673242	0.0221824	0.621168	0.0184106	1	1
	230	0.703483	0.0232765	0.627618	0.0187241	1	1
	235	0.729079	0.0235128	0.639711	0.0180115	1	1
	240	0.742164	0.0231937	0.651363	0.0187103	1	1
	245	0.741116	0.0214272	0.642665	0.0186224	1	1
	250	0.70611	0.0217242	0.638362	0.0163993	1	1
	255	0.682222	0.0220182	0.643856	0.0125462	1	1
	260	0.671837	0.0214912	0.641168	0.0194013	1	1
	265	0.678221	0.0227658	0.65114	0.0222778	1	1
	270	0.683599	0.0250883	0.652678	0.0248002	1	1
	275	0.694048	0.0255346	0.662921	0.0221076	1	1
	280	0.678252	0.0248535	0.648894	0.0193962	1	1
	285	0.662733	0.0218634	0.640994	0.0195349	1	1
	290	0.650209	0.0208342	0.616206	0.01984	1	1
	295	0.638503	0.0174936	0.613088	0.0175524	1	1
	300	0.637929	0.0176976	0.603051	0.0192726	1	1
	305	0.630476	0.0182062	0.611656	0.0165852	1	1
	310	0.626861	0.0148587	0.607488	0.0174548	1	1
	315	0.610696	0.0183147	0.59982	0.0191596	1	1
	320	0.607998	0.0161779	0.597952	0.0190052	1	1
	325	0.611691	0.0177363	0.593487	0.0185498	1	1
	330	0.603477	0.0181605	0.588441	0.0177442	1	1
	335	0.598606	0.0169043	0.581384	0.0154653	1	1
	340	0.590551	0.0177489	0.579093	0.0149225	1	1
	345	0.59295	0.0140924	0.590146	0.0134557	1	1
	350	0.584295	0.0116886	0.580821	0.0125611	1	1
	355	0.58228	0.0110359	0.578794	0.0152731	1	1
	360	0.586616	0.0129818	0.578135	0.0126515	1	1
	365	0.581333	0.0153	0.578558	0.0160278	1	1
	370	0.578795	0.0134764	0.579552	0.0151415	1	1
	375	0.564048	0.0108654	0.562908	0.0139817	1	1
	380	0.560663	0.0109743	0.555002	0.0133321	1	1
	385	0.550213	0.0121862	0.561828	0.0133007	1	1
	390	0.551257	0.0117355	0.568134	0.0161395	1	1
	395	0.540876	0.0116412	0.565108	0.0142284	1	1
	400	0.540848	0.0090289	0.566939	0.0127832	1	1
	405	0.535939	0.010139	0.548677	0.0150479	1	1
	410	0.532308	0.010123	0.540528	0.0139227	1	1
	415	0.548565	0.0104903	0.555081	0.0124794	1	1
	420	0.541158	0.0109719	0.542668	0.0104312	1	1
	425	0.550803	0.00945099	0.546275	0.0116412	1	1
	430	0.542414	0.0105456	0.541055	0.0116572	1	1
	435	0.541535	0.0100039	0.544245	0.0100266	1	1
	440	0.542531	0.0103261	0.539394	0.0106865	1	1
	445	0.536671	0.0112327	0.544688	0.00992818	1	1
	450	0.537671	0.00887873	0.545944	0.00947807	1	1
	455	0.533044	0.00857331	0.546156	0.00941422	1	1
	460	0.532281	0.00798045	0.542415	0.0090229	1	1
	465	0.530338	0.00741356	0.529137	0.00870988	1	1
	470	0.527631	0.00918655	0.531325	0.0113656	1	1
	475	0.534946	0.00851452	0.531964	0.0101287	1	1
	480	0.537792	0.00872432	0.54327	0.00987708	1	1
	485	0.538389	0.0115293	0.542796	0.0106283	1	1
	490	0.534918	0.00941953	0.54595	0.00953684	1	1
	495	0.528695	0.00863416	0.540515	0.0107113	1	1
	500	0.522199	0.00737884	0.527308	0.0108036	1	1
	505	0.523836	0.00593197	0.529802	0.0124591	1	0
	510	0.526141	0.00747934	0.539829	0.0103978	1	1
	515	0.524084	0.00804208	0.530659	0.011399	1	1
	520	0.533509	0.00723253	0.527678	0.00871142	1	1
	525	0.531933	0.00914286	0.520928	0.00869639	1	0
	530	0.532061	0.00952203	0.53224	0.00833372	1	1
	535	0.522056	0.0115046	0.533383	0.0097782	0	1
	540	0.532806	0.0101414	0.528287	0.00989464	0	1
	545	0.529409	0.0109779	0.523112	0.0108429	0	0
	550	0.522284	0.00999757	0.526127	0.00815142	0	0
	555	0.52148	0.00978097	0.520073	0.0086354	0	0
	560	0.517509	0.00739043	0.525607	0.00791594	0	0
	565	0.517909	0.00928243	0.517428	0.00777483	0	0
	570	0.520509	0.00908476	0.520801	0.00721822	0	0
	575	0.525788	0.0100006	0.520133	0.00687529	0	0
	580	0.523485	0.00794607	0.519745	0.00762435	0	0
	585	0.520843	0.00840166	0.512541	0.0112819	0	0
	590	0.523752	0.00790197	0.530432	0.0102048	0	0
	595	0.519118	0.00674953	0.518505	0.0110924	0	0
	600	0.52273	0.00719768	0.520292	0.0109149	0	0

## Sheet: Fig4a inset
HueID-LumID (time to peak between bootstrap samples)
20
20
10
10
20
20
15
20
20
20
15
15
15
15
20
15
20
15
20
15
15
15
10
20
20
20
0
20
10
20
20
20
15
10
20
20
10
20
30
20
20
20
20
20
10
20
20
20
20
30
20
20
20
15
10
15
15
20
25
20
15
20
10
20
15
15
20
15
20
20
10
10
20
10
20
20
20
20
10
20
25
20
15
20
15
20
20
20
15
15
20
20
20
20
20
25
10
15
25
15
20
20
25
20
20
30
20
30
15
20
10
15
20
10
30
15
20
20
20
15
20
20
25
20
20
30
10
20
20
20
20
15
20
20
10
25
20
20
20
25
15
15
10
15
15
20
20
10
20
15
20
30
10
20
20
20
20
20
20
20
15
10
20
25
15
10
20
20
20
20
25
20
20
15
20
20
15
10
15
30
10
15
15
30
10
20
10
25
10
10
15
20
25
10
15
20
25
30
25
25
30
25
20
20
20
20
20
10
20
20
15
20
20
20
20
20
30
20
20
20
20
20
15
20
20
20
20
20
10
10
15
20
20
20
20
20
20
20
20
20
20
20
10
20
15
20
15
20
20
30
15
15
30
20
20
20
20
15
15
15
20
15
20
15
20
20
15
25
20
10
20
10
10
10
20
20
20
20
20
20
20
10
10
10
10
20
15
20
20
15
20
10
15
15
15
15
15
10
20
15
15
25
25
20
20
15
20
10
25
20
20
20
20
20
20
20
20
20
20
20
15
15
20
15
30
20
10
20
20
15
10
20
20
10
15
15
20
20
30
15
20
10
20
10
30
30
10
30
10
15
20
15
20
20
15
20
20
20
20
20
25
15
0
25
20
10
20
20
20
10
20
20
10
10
20
15
20
10
15
15
20
25
10
10
30
20
10
15
10
15
20
20
20
10
15
20
15
20
15
15
20
20
10
25
20
20
15
20
20
20
25
20
15
25
30
20
20
20
15
10
20
20
15
20
15
15
30
20
25
20
10
20
10
10
20
20
20
20
25
20
20
20
15
25
20
20
10
20
20
20
30
10
25
15
20
20
20
20
15
20
15
15
20
25
15
20
20
30
25
15
20
25
20
25
25
20
20
20
30
20
25
20
30
20
20
20
25
10
20
15
20
10
20
20
20
10
20
15
30
20
10
20
-5
20
30
20
20
20
20
20
25
20
20
10
10
20
25
25
25
10
20
25
20
20
20
15
20
20
10
20
20
25
20
20
10
10
15
25
25
25
15
10
20
20
20
15
10
10
10
10
20
20
20
10
15
20
20
10
25
20
20
20
20
10
20
20
10
20
15
20
10
20
30
10
25
20
20
15
20
20
20
15
20
20
10
20
10
20
20
25
10
20
20
20
20
10
20
20
20
25
20
20
10
20
20
20
25
10
20
20
20
25
20
20
25
25
25
20
30
20
20
10
20
25
15
20
20
20
20
20
20
15
20
20
20
20
20
20
10
20
20
10
20
20
15
20
20
20
20
15
20
25
15
20
20
20
20
20
10
20
10
20
20
15
20
20
20
20
20
20
20
20
15
25
15
20
10
20
25
20
20
10
15
15
30
30
10
20
20
20
20
10
20
10
10
20
20
20
10
20
15
20
20
20
20
30
20
20
20
15
15
20
20
20
20
20
20
20
10
20
20
20
20
20
20
20
25
20
10
15
20
20
30
15
10
20
20
20
15
20
20
30
20
15
20
20
20
15
15
20
20
20
25
10
20
20
10
10
20
20
10
20
20
10
10
20
20
20
20
20
20
10
20
20
30
20
20
15
20
15
15
15
10
20
20
20
30
20
15
10
20
20
25
20
20
10
20
20
10
15
25
20
15
10
20
10
20
20
20
20
20
25
15
20
20
20
20
20
20
20
15
20
20
20
20
10
20
20
20
10
20
20
20
20
20
20
20
20
10
15
20
20
25
10
20
15
25
30
25
10
20
20
20
20
25
20
10
20
20
20
20
20
20
20
20
25
15
15
25
20
20
10
10
20
10
25
15
20
20
30
20
30
20
20
20
20
20
20
15
20
20
15
15
20
20
20
10
10
25
20
15
10
20
20
20
15
20
20
20
20
15
20
10
10
15
20
20
20
20
20
20
25
15
20
20
20
10
10
15
10
15
20
25
20
20
20
20
25
15
20
25
10
10
20
25
10
20
20
10
20
20
20
25
20
20
20
15
20
15
15
20
10
20
15
20
20
20
15
20
20
20
20
10
10
20
15
20
15
10
20
20
10
20
15
15
20
10
20
20
15
15
20
25
20
20
15
20
20
20
15

## Sheet: Fig4b
	time (ms)	genLum acc (%)	genLum SEM	genHue acc (%)	genHueSEM	genLum isSignificant	genHue isSignificant
	-195	0.499708	0.00131043	0.498287	0.00945174	0	0
	-190	0.499719	0.00179038	0.492347	0.00768137	0	0
	-185	0.498929	0.00165476	0.490654	0.0093845	0	0
	-180	0.498413	0.0017631	0.499954	0.0110913	0	0
	-175	0.498504	0.00144603	0.490631	0.00887309	0	0
	-170	0.498412	0.00137868	0.486359	0.00931133	0	0
	-165	0.50228	0.00124894	0.500553	0.00825205	0	0
	-160	0.499897	0.00202801	0.498507	0.00933249	0	0
	-155	0.501198	0.00182488	0.504503	0.0102554	0	0
	-150	0.501417	0.00150693	0.501456	0.00951493	0	0
	-145	0.501514	0.00208604	0.50101	0.00682988	0	0
	-140	0.499778	0.00238765	0.493676	0.00897372	0	0
	-135	0.497789	0.00125005	0.506131	0.00886001	0	0
	-130	0.497843	0.00162826	0.498676	0.0106307	0	0
	-125	0.498825	0.00110516	0.506246	0.00978099	0	0
	-120	0.498651	0.00137267	0.492579	0.00765304	0	0
	-115	0.500126	0.00148894	0.489052	0.00903268	0	0
	-110	0.497458	0.00182192	0.486605	0.00956852	0	0
	-105	0.50163	0.0021568	0.49307	0.0102175	0	0
	-100	0.498997	0.0016545	0.490123	0.00735496	0	0
	-95	0.502627	0.00241752	0.502802	0.00989097	0	0
	-90	0.501079	0.00193202	0.505672	0.00788768	0	0
	-85	0.499531	0.00204103	0.499072	0.0104312	0	0
	-80	0.499685	0.00139415	0.512166	0.00800055	0	0
	-75	0.499634	0.00159074	0.499223	0.00678982	0	0
	-70	0.499999	0.0018945	0.484287	0.00778691	0	0
	-65	0.499217	0.00176342	0.499755	0.00932489	0	0
	-60	0.498903	0.00177051	0.494834	0.00719285	0	0
	-55	0.500294	0.0027759	0.505586	0.0081911	0	0
	-50	0.499916	0.00175933	0.518034	0.00781997	0	0
	-45	0.49873	0.00174447	0.499743	0.00873505	0	0
	-40	0.500045	0.00152503	0.507087	0.00745749	0	0
	-35	0.497289	0.001636	0.503797	0.00916702	0	0
	-30	0.499599	0.0012827	0.490786	0.00737852	0	0
	-25	0.501378	0.00198914	0.498068	0.00859355	0	0
	-20	0.498242	0.00160033	0.499357	0.00901024	0	0
	-15	0.499863	0.00137269	0.494478	0.0079904	0	0
	-10	0.498851	0.00124508	0.486594	0.00923173	0	0
	-5	0.498964	0.00140826	0.485667	0.00830096	0	0
	0	0.500156	0.00164392	0.498921	0.0111584	0	0
	5	0.500136	0.00114964	0.495586	0.00841581	0	0
	10	0.498652	0.00158748	0.505617	0.00947488	0	0
	15	0.496259	0.00186671	0.493059	0.00739367	0	0
	20	0.497343	0.0014928	0.501963	0.0106102	0	0
	25	0.502604	0.00213412	0.499275	0.010067	0	0
	30	0.499721	0.0017663	0.50415	0.00857676	0	0
	35	0.498725	0.000928174	0.514721	0.00549096	0	0
	40	0.500699	0.00146124	0.513128	0.00728839	0	0
	45	0.499331	0.00208458	0.507181	0.0101772	0	0
	50	0.503019	0.00187726	0.510615	0.00637581	0	0
	55	0.503651	0.00242159	0.519215	0.00855234	0	0
	60	0.505518	0.00224466	0.522489	0.00689678	0	0
	65	0.504733	0.00219462	0.506598	0.00869611	0	0
	70	0.508605	0.00281593	0.509391	0.00718073	1	0
	75	0.516397	0.00561133	0.506852	0.00825893	1	0
	80	0.522754	0.00693062	0.507509	0.00922313	1	0
	85	0.539821	0.0091341	0.516008	0.00946669	1	0
	90	0.548865	0.0107828	0.499357	0.00950478	1	0
	95	0.559881	0.0121947	0.490992	0.0110875	1	0
	100	0.563497	0.0124706	0.478164	0.0107489	1	0
	105	0.556811	0.00969191	0.495805	0.0120867	1	0
	110	0.549483	0.00613898	0.52895	0.0156297	1	0
	115	0.536483	0.00459653	0.556798	0.017151	1	1
	120	0.52578	0.00464584	0.560551	0.0162253	1	1
	125	0.522481	0.00638088	0.552377	0.0140467	1	1
	130	0.521381	0.0081987	0.549345	0.015014	0	1
	135	0.525134	0.0082717	0.533505	0.0170379	1	0
	140	0.529834	0.00761985	0.516182	0.0157756	1	0
	145	0.53445	0.00867621	0.509379	0.0165977	1	0
	150	0.537571	0.0101582	0.504881	0.0134112	1	0
	155	0.538488	0.0116234	0.502941	0.0115952	1	0
	160	0.537755	0.010909	0.497204	0.0122154	1	0
	165	0.532909	0.0104361	0.498852	0.0114726	1	0
	170	0.529751	0.00896115	0.50596	0.0102443	1	0
	175	0.529013	0.00840976	0.515386	0.0103411	1	0
	180	0.533682	0.0105283	0.513036	0.0146329	1	0
	185	0.535178	0.00970823	0.516633	0.0133833	1	0
	190	0.539908	0.0096326	0.519067	0.0151904	1	0
	195	0.538252	0.0100264	0.517848	0.0139313	1	0
	200	0.53681	0.00892013	0.527299	0.0145827	1	0
	205	0.531199	0.00679752	0.523008	0.0108369	1	0
	210	0.533809	0.0055242	0.520617	0.011069	1	0
	215	0.529189	0.00570394	0.516255	0.0127762	1	0
	220	0.531986	0.00496355	0.529359	0.0130808	1	0
	225	0.538434	0.00654426	0.531792	0.0155596	1	0
	230	0.549347	0.00895731	0.536553	0.0153427	1	0
	235	0.559296	0.0100164	0.531849	0.0142908	1	0
	240	0.564986	0.0106	0.536109	0.0106625	1	1
	245	0.563665	0.00990254	0.534065	0.00929769	1	1
	250	0.552508	0.00835047	0.53355	0.0114307	1	1
	255	0.53947	0.00615454	0.545024	0.0150026	1	1
	260	0.537013	0.00521396	0.548227	0.0194605	1	0
	265	0.538506	0.00705219	0.536102	0.0195788	1	0
	270	0.544987	0.00931807	0.542472	0.0143864	1	0
	275	0.542605	0.0101353	0.538281	0.0132869	1	0
	280	0.540699	0.00825886	0.540039	0.0107595	1	0
	285	0.534475	0.00691343	0.527075	0.012422	1	0
	290	0.528161	0.00523109	0.515595	0.0105562	1	0
	295	0.524028	0.00358372	0.514286	0.00951474	1	0
	300	0.523176	0.00386117	0.502464	0.00886604	1	0
	305	0.519758	0.00452295	0.498842	0.00896036	1	0
	310	0.519466	0.00316397	0.503018	0.0100512	1	0
	315	0.516096	0.00346104	0.515047	0.0111225	1	0
	320	0.515595	0.00365514	0.511944	0.00911163	1	0
	325	0.5203	0.00411261	0.513804	0.0113328	1	0
	330	0.518563	0.00395778	0.516884	0.01281	1	0
	335	0.519339	0.0041407	0.515853	0.00845658	1	0
	340	0.516704	0.00365519	0.514911	0.00879068	1	0
	345	0.513692	0.00294313	0.515545	0.00970053	1	0
	350	0.514777	0.00242793	0.523714	0.010936	1	0
	355	0.5143	0.00297052	0.526266	0.00957405	1	0
	360	0.511685	0.00304704	0.507444	0.00876936	1	0
	365	0.509217	0.00299681	0.508637	0.0121647	1	0
	370	0.509722	0.00250059	0.51624	0.00930955	1	0
	375	0.507856	0.00218663	0.522712	0.0096105	1	0
	380	0.507262	0.00287827	0.519522	0.0122192	0	0
	385	0.504753	0.00197396	0.518582	0.0131561	0	0
	390	0.505495	0.00208788	0.518824	0.0118678	0	0
	395	0.504103	0.00225334	0.523714	0.0139212	0	0
	400	0.503732	0.00224109	0.531235	0.0123555	0	0
	405	0.5045	0.00205669	0.527597	0.0126449	0	0
	410	0.505265	0.00241054	0.524766	0.0112876	0	0
	415	0.501341	0.00288321	0.50707	0.0111936	0	0
	420	0.504021	0.00282698	0.513045	0.00982509	0	0
	425	0.506608	0.00285934	0.503692	0.00650785	0	0
	430	0.506358	0.00234236	0.497404	0.00859954	0	0
	435	0.504804	0.00224271	0.500715	0.00576204	0	0
	440	0.504277	0.00322483	0.503897	0.00741133	0	0
	445	0.506487	0.00300097	0.507837	0.00931833	0	0
	450	0.50574	0.00309403	0.517796	0.0121708	0	0
	455	0.501915	0.00292446	0.515648	0.0101494	0	0
	460	0.503784	0.00260668	0.516519	0.00995389	0	0
	465	0.503016	0.00242158	0.511573	0.00847785	0	0
	470	0.505503	0.00240689	0.512125	0.00920225	0	0
	475	0.504678	0.00199425	0.50236	0.0114028	0	0
	480	0.503953	0.00284797	0.503814	0.00986881	0	0
	485	0.501493	0.00228997	0.501657	0.00942896	0	0
	490	0.502927	0.00238377	0.515054	0.0103177	0	0
	495	0.504991	0.00155626	0.51612	0.0106419	0	0
	500	0.504035	0.00204809	0.514288	0.0120426	0	0
	505	0.50274	0.00237965	0.513535	0.00876499	0	0
	510	0.501888	0.00279789	0.510714	0.00786102	0	0
	515	0.50573	0.00175403	0.505966	0.0080556	0	0
	520	0.506883	0.00183128	0.503082	0.011146	0	0
	525	0.505142	0.00247754	0.503743	0.00889539	0	0
	530	0.504926	0.00218184	0.504584	0.00859599	0	0
	535	0.503896	0.00193381	0.521774	0.0118436	0	0
	540	0.504667	0.002337	0.513823	0.0129168	0	0
	545	0.50325	0.00196282	0.516784	0.0119904	0	0
	550	0.504043	0.0019518	0.508491	0.0126769	0	0
	555	0.505836	0.00213098	0.521599	0.0126544	0	0
	560	0.503882	0.00234097	0.528525	0.0122743	0	0
	565	0.503816	0.00204881	0.519065	0.012157	0	0
	570	0.501585	0.0022317	0.514731	0.0112391	0	0
	575	0.503012	0.00187085	0.498608	0.0122468	0	0
	580	0.503163	0.00252239	0.500864	0.0117728	0	0
	585	0.501947	0.00173307	0.508516	0.0118764	0	0
	590	0.504239	0.00145956	0.518762	0.0119904	0	0
	595	0.501706	0.00194748	0.516576	0.0102905	0	0
	600	0.502449	0.00208623	0.508814	0.0112394	0	0

## Sheet: Fig4b inset
GenHue-GenLum (time to peak between bootstrap samples)
25
20
20
20
20
15
30
25
20
20
30
30
20
30
30
15
15
20
20
25
20
20
20
20
20
20
25
20
-65
20
25
30
20
30
20
15
25
20
20
20
20
20
20
25
5
20
15
20
20
20
15
20
25
20
25
15
20
20
15
20
20
20
15
15
30
15
20
15
-150
20
25
25
20
20
20
20
20
20
20
30
20
20
35
20
30
35
20
20
15
20
20
25
20
20
15
25
20
20
20
20
20
25
20
25
25
20
15
20
20
20
20
20
15
30
20
20
25
15
20
30
25
15
20
20
20
20
30
20
20
10
15
15
20
20
30
15
15
20
20
30
15
15
25
20
25
20
20
20
25
20
20
20
30
15
20
20
20
20
15
15
20
20
30
20
20
20
20
20
20
20
20
20
20
20
20
20
20
20
20
20
5
20
25
25
30
25
20
20
-10
-65
25
20
20
25
20
20
30
20
20
20
20
25
20
30
20
25
15
40
15
25
20
25
20
25
20
20
20
20
20
30
30
20
15
20
30
20
20
25
20
20
15
20
20
20
20
30
20
15
20
20
15
20
10
15
20
25
20
15
20
30
20
15
15
20
20
15
20
25
15
25
20
30
15
20
20
20
20
25
20
20
30
20
30
20
20
15
25
20
25
20
25
30
30
25
35
20
20
15
20
15
15
25
25
30
20
20
20
25
30
20
30
20
15
25
25
20
20
20
20
20
20
20
15
20
20
15
20
20
20
25
20
15
20
15
20
25
-50
20
15
20
20
20
20
25
20
25
20
15
15
20
20
5
15
-50
20
20
30
20
35
20
20
20
20
25
30
20
20
20
25
20
30
20
20
35
20
15
25
20
15
20
15
20
15
20
25
20
15
25
25
20
15
15
20
20
15
20
40
30
20
20
20
20
15
25
10
20
20
20
30
20
20
25
15
20
20
30
20
20
20
20
25
20
25
15
15
20
15
20
20
20
20
20
20
20
20
20
20
20
20
25
10
20
20
15
20
20
20
25
20
20
20
20
30
25
25
20
20
20
15
20
15
20
20
20
20
30
20
20
20
20
15
20
20
20
25
20
20
20
30
20
20
20
20
20
20
20
20
15
20
15
20
20
15
20
25
15
30
15
15
20
20
20
30
20
20
20
30
30
25
25
25
20
-75
20
20
15
20
20
20
25
30
25
20
20
20
20
20
20
25
25
20
25
20
20
20
20
20
15
25
15
25
25
20
15
20
20
30
20
15
20
20
20
20
20
20
20
25
25
10
25
20
20
20
20
30
15
20
20
20
-65
20
20
20
25
20
20
20
25
20
20
30
25
20
25
20
15
20
25
25
20
20
15
30
20
10
20
30
20
25
20
20
20
15
20
25
15
25
20
10
20
20
15
40
20
20
20
15
20
20
25
20
20
25
15
15
5
30
30
35
25
20
25
25
20
25
25
25
20
25
20
30
15
20
15
20
20
20
20
30
20
20
20
15
15
30
20
15
20
35
20
20
20
20
20
15
15
30
20
20
15
-150
25
15
20
20
20
25
25
20
10
20
20
20
15
25
30
30
20
10
20
20
25
20
20
20
20
25
20
15
15
20
20
20
20
15
20
35
15
-70
15
30
20
20
20
20
20
20
25
20
15
25
20
25
20
30
20
25
30
20
20
20
25
20
15
-65
15
25
20
20
20
15
20
20
20
20
20
20
20
-260
20
20
20
25
25
20
20
20
20
15
20
30
20
20
30
20
15
25
20
20
20
-50
20
20
40
25
25
20
20
15
20
25
20
20
15
20
20
30
30
25
15
20
25
20
15
20
20
20
20
25
20
15
25
20
15
20
-50
20
20
25
25
20
30
20
20
20
20
20
15
25
10
20
20
20
20
20
15
20
20
20
20
20
20
20
15
25
25
20
20
20
15
15
20
20
20
20
15
20
15
25
20
15
20
30
30
20
20
15
20
15
30
15
20
25
20
30
35
20
15
20
20
20
20
15
20
15
20
20
15
20
20
20
30
20
35
30
20
10
20
20
20
15
20
15
20
20
20
20
15
20
25
20
20
20
30
20
20
-5
20
20
20
15
20
20
15
20
15
20
20
20
15
25
20
15
-65
20
15
20
35
20
20
35
25
25
20
20
20
20
20
20
20
20
20
20
20
30
15
20
25
20
25
20
25
25
25
20
-50
15
20
20
30
20
15
15
20
20
20
30
20
25
30
15
15
20
15
20
20
20
25
20
15
20
15
20
25
20
20
15
25
25
20
20
20
20
20
30
20
35
25
25
25
30
20
20
20
30
20
20
20
20
30

## Sheet: Fig5b
	time (ms)	lumID.lumCond acc (%)	lumID.lumCond SEM	lumIDlumCond isSig	hueID.lumCond acc (%)	hueID.lumCond SEM	hueIDlumCond isSig	lumID.hueCond acc (%)	lumID.hueCond SEM	lumIDhueCond isSig	hueID.hueCond acc (%)	hueID.hueCond SEM	hueIDhueCond isSig		lumIDlumCond peak time	90
	-195	0.494183	0.00939954	0	0.496358	0.0113248	0	0.480468	0.0118383	0	0.496943	0.0129736	0		hueIDlumCond peak time	110
	-190	0.492701	0.00846503	0	0.491652	0.0124367	0	0.469315	0.00999011	0	0.495941	0.0134881	0		lumIDhueCond peak time	90
	-185	0.524206	0.013966	0	0.517715	0.0183507	0	0.511365	0.00518467	0	0.516522	0.0120751	0		hueIDhueCond peak time	110
	-180	0.490433	0.0129531	0	0.502386	0.0115591	0	0.496452	0.012046	0	0.504595	0.0117823	0
	-175	0.499919	0.0171713	0	0.487958	0.0119433	0	0.528422	0.0159514	0	0.510344	0.0136492	0
	-170	0.456124	0.0189233	0	0.470558	0.0147174	0	0.536189	0.0100898	0	0.504628	0.0118936	0
	-165	0.49257	0.0179528	0	0.49666	0.0103211	0	0.527058	0.0179423	0	0.486275	0.0114148	0
	-160	0.491837	0.0227462	0	0.495832	0.0165925	0	0.522892	0.0147908	0	0.495239	0.0108217	0
	-155	0.520251	0.0138764	0	0.517133	0.0112607	0	0.525765	0.0111295	0	0.489323	0.00694012	0
	-150	0.515635	0.0118819	0	0.516116	0.0100347	0	0.501879	0.0154551	0	0.490319	0.0115387	0
	-145	0.491063	0.0116848	0	0.498855	0.0140944	0	0.506106	0.0124942	0	0.497003	0.0081915	0
	-140	0.471207	0.0185195	0	0.474168	0.0142717	0	0.481961	0.0162218	0	0.480366	0.0101233	0
	-135	0.489274	0.0185151	0	0.499212	0.0198859	0	0.505968	0.0151221	0	0.47537	0.0143252	0
	-130	0.476013	0.0163491	0	0.509201	0.0160522	0	0.488411	0.0154471	0	0.482785	0.00901957	0
	-125	0.507147	0.0061861	0	0.511768	0.00518568	0	0.496111	0.017121	0	0.486046	0.0118443	0
	-120	0.508288	0.0045133	0	0.496646	0.00816816	0	0.486915	0.0172271	0	0.47889	0.0071762	0
	-115	0.534183	0.0110509	0	0.518274	0.00540991	0	0.488049	0.00673599	0	0.502299	0.00576155	0
	-110	0.537664	0.0140561	0	0.515436	0.0066246	0	0.486489	0.0182931	0	0.501884	0.0193095	0
	-105	0.52085	0.015366	0	0.501598	0.0147382	0	0.482801	0.0221638	0	0.485013	0.014446	0
	-100	0.491414	0.0207451	0	0.490557	0.0252744	0	0.512938	0.0195721	0	0.493612	0.0166559	0
	-95	0.520113	0.0158604	0	0.496144	0.00996381	0	0.495195	0.0176865	0	0.493058	0.00916915	0
	-90	0.530471	0.0152712	0	0.515352	0.01013	0	0.509511	0.0219787	0	0.508007	0.0113097	0
	-85	0.527367	0.013648	0	0.523349	0.00822927	0	0.524111	0.013898	0	0.525865	0.0114276	0
	-80	0.512636	0.0138185	0	0.515898	0.010418	0	0.520678	0.00715577	0	0.504068	0.0106486	0
	-75	0.4988	0.0169147	0	0.523444	0.01035	0	0.526802	0.0186474	0	0.510845	0.00868607	0
	-70	0.515573	0.0128939	0	0.526858	0.00414637	0	0.516286	0.0135061	0	0.485415	0.01658	0
	-65	0.491941	0.0176926	0	0.507159	0.00930358	0	0.524972	0.0149515	0	0.496714	0.0144817	0
	-60	0.49719	0.0142019	0	0.488391	0.00875072	0	0.530009	0.0173218	0	0.503997	0.0135338	0
	-55	0.501855	0.00929996	0	0.484539	0.00687728	0	0.481168	0.014159	0	0.487052	0.0134256	0
	-50	0.504371	0.0102879	0	0.485772	0.0112677	0	0.492229	0.0250663	0	0.46513	0.0141467	0
	-45	0.470601	0.0120934	0	0.469777	0.00761061	0	0.476822	0.0188042	0	0.467529	0.0153229	0
	-40	0.476811	0.00582249	0	0.483009	0.0129286	0	0.510072	0.0252111	0	0.498765	0.0117125	0
	-35	0.504687	0.0161221	0	0.512352	0.0110522	0	0.496448	0.0144816	0	0.471155	0.0132246	0
	-30	0.496279	0.0155108	0	0.5073	0.0156635	0	0.524804	0.0232217	0	0.496832	0.00949006	0
	-25	0.50649	0.0171492	0	0.523977	0.0111613	0	0.495128	0.0144591	0	0.489874	0.00858695	0
	-20	0.490391	0.0174749	0	0.487325	0.010526	0	0.516544	0.0143546	0	0.498463	0.0124413	0
	-15	0.495951	0.0200968	0	0.497906	0.0176965	0	0.494946	0.0196508	0	0.503773	0.00784498	0
	-10	0.497929	0.0210712	0	0.483939	0.0104179	0	0.517552	0.0229416	0	0.504927	0.0122171	0
	-5	0.50765	0.0206128	0	0.492234	0.0127343	0	0.49628	0.0207006	0	0.483299	0.0140498	0
	0	0.530013	0.0180086	0	0.503487	0.012332	0	0.496427	0.0183046	0	0.503218	0.017214	0
	5	0.524103	0.01486	0	0.509243	0.00832274	0	0.524509	0.0144527	0	0.510229	0.0195711	0
	10	0.512831	0.0245445	0	0.504102	0.00884916	0	0.487911	0.0192533	0	0.481632	0.013688	0
	15	0.499041	0.0181333	0	0.497149	0.0157292	0	0.491529	0.0232886	0	0.472764	0.0121094	0
	20	0.489735	0.0204682	0	0.489659	0.0201349	0	0.50367	0.0132285	0	0.499907	0.0100228	0
	25	0.489463	0.0178086	0	0.491938	0.013121	0	0.498625	0.0126991	0	0.505996	0.0148196	0
	30	0.494035	0.0177431	0	0.494037	0.0149171	0	0.497084	0.0174116	0	0.509017	0.0161181	0
	35	0.497147	0.0125183	0	0.500096	0.0141911	0	0.495425	0.018364	0	0.501285	0.015571	0
	40	0.496341	0.00932135	0	0.514148	0.0108682	0	0.498976	0.0147755	0	0.501132	0.0107921	0
	45	0.4856	0.013319	0	0.521501	0.0151138	0	0.51148	0.0111596	0	0.537193	0.00736558	0
	50	0.462713	0.0145158	0	0.498377	0.0108364	0	0.494669	0.0146021	0	0.515348	0.020241	0
	55	0.488448	0.0145034	0	0.510801	0.0116779	0	0.519053	0.0107142	0	0.52204	0.0148926	0
	60	0.503661	0.0127481	0	0.515844	0.0081938	0	0.517554	0.00939973	0	0.523925	0.0121251	0
	65	0.519782	0.00941838	0	0.504134	0.0162282	0	0.513311	0.0115179	0	0.506397	0.0141032	0
	70	0.581674	0.021191	1	0.535195	0.0094593	1	0.554028	0.0264948	1	0.520043	0.0147762	0
	75	0.672668	0.0262056	1	0.559234	0.00738493	1	0.607907	0.0254225	1	0.502857	0.0112763	0
	80	0.729518	0.0153326	1	0.588961	0.00952069	1	0.70676	0.0188955	1	0.548409	0.00958826	1
	85	0.773655	0.0218655	1	0.609395	0.0118967	1	0.764195	0.022746	1	0.579858	0.0096148	1
	90	0.782731	0.0256328	1	0.625652	0.00612137	1	0.78395	0.0210287	1	0.593413	0.0162667	1
	95	0.741219	0.0171793	1	0.59945	0.00993457	1	0.762456	0.0197892	1	0.605111	0.0184046	1
	100	0.694184	0.0233735	1	0.61794	0.0158756	1	0.71905	0.0204153	1	0.62018	0.0136213	1
	105	0.687727	0.0190803	1	0.643982	0.0152662	1	0.710205	0.0210075	1	0.652147	0.014201	1
	110	0.687252	0.0189977	1	0.666017	0.0160225	1	0.69679	0.0176758	1	0.681697	0.0164484	1
	115	0.714813	0.022384	1	0.657197	0.0155253	1	0.709914	0.0114834	1	0.667401	0.0153687	1
	120	0.710032	0.0208327	1	0.646721	0.014461	1	0.69997	0.0151315	1	0.641984	0.0113004	1
	125	0.697137	0.0184584	1	0.632037	0.01001	1	0.719251	0.0159003	1	0.626857	0.00721778	1
	130	0.668142	0.0190256	1	0.604626	0.00567632	1	0.706849	0.0179005	1	0.618097	0.0116822	1
	135	0.657731	0.0139529	1	0.599396	0.00847192	1	0.721839	0.0185741	1	0.622972	0.0107498	1
	140	0.648351	0.0158009	1	0.588318	0.0137076	1	0.701228	0.0187957	1	0.617119	0.0188513	1
	145	0.612078	0.026375	1	0.580959	0.0145453	1	0.649103	0.0166279	1	0.596418	0.013671	1
	150	0.60674	0.0194595	1	0.569287	0.0141052	1	0.639831	0.0144399	1	0.596738	0.0193114	1
	155	0.606679	0.0201952	1	0.562955	0.0142662	1	0.622631	0.0182333	1	0.57304	0.0153502	1
	160	0.612375	0.0167917	1	0.568217	0.00830709	1	0.615329	0.0205854	1	0.574334	0.0136233	1
	165	0.621163	0.00964486	1	0.554115	0.0158681	1	0.625108	0.0151443	1	0.555297	0.00670115	1
	170	0.611012	0.00730594	1	0.564438	0.0127213	1	0.62183	0.0149724	1	0.556852	0.00705271	1
	175	0.604023	0.0142852	1	0.554581	0.0122059	1	0.615831	0.00820495	1	0.548026	0.00772325	1
	180	0.615787	0.0199538	1	0.562939	0.0105451	1	0.591185	0.0188235	1	0.540884	0.0103127	1
	185	0.617536	0.0139675	1	0.569531	0.0143316	1	0.603039	0.0158862	1	0.566902	0.0159225	1
	190	0.594294	0.0172791	1	0.545799	0.00896712	1	0.60309	0.0219992	1	0.561578	0.0134737	1
	195	0.589171	0.0186438	1	0.562497	0.00776414	1	0.594488	0.0193625	1	0.555482	0.015174	1
	200	0.587784	0.0151963	1	0.555866	0.00373604	1	0.614834	0.0210094	1	0.562583	0.0140553	1
	205	0.593071	0.0116398	1	0.565781	0.00814163	1	0.590977	0.0161835	1	0.546795	0.012595	1
	210	0.617765	0.0081274	1	0.573707	0.0060976	1	0.590963	0.0159871	1	0.552583	0.0109024	1
	215	0.642254	0.0109649	1	0.557055	0.0059289	1	0.643266	0.0142178	1	0.538232	0.0125133	1
	220	0.689222	0.0108527	1	0.562893	0.00968149	1	0.671193	0.0148226	1	0.55641	0.0111474	1
	225	0.731277	0.016497	1	0.611062	0.0112348	1	0.709393	0.00814797	1	0.57876	0.0107339	1
	230	0.736744	0.0102376	1	0.612289	0.0138271	1	0.729567	0.0147757	1	0.606634	0.0235174	1
	235	0.721258	0.0159963	1	0.632457	0.0214138	1	0.692224	0.0196881	1	0.61099	0.0272429	1
	240	0.698617	0.0212321	1	0.626489	0.0180236	1	0.654296	0.0169917	1	0.606283	0.0231251	1
	245	0.685347	0.0149608	1	0.607991	0.017333	1	0.64497	0.0211598	1	0.606444	0.0215741	1
	250	0.667674	0.0122573	1	0.609863	0.0163154	1	0.605527	0.0204132	1	0.591531	0.0198646	1
	255	0.646671	0.0170334	1	0.609135	0.0141414	1	0.579048	0.0230798	1	0.585365	0.0210533	1
	260	0.616091	0.0122467	1	0.611225	0.0162302	1	0.545549	0.0165639	1	0.595777	0.0140122	1
	265	0.604234	0.0166808	1	0.606556	0.0142845	1	0.554669	0.0178424	1	0.601247	0.0168691	1
	270	0.609871	0.0112534	1	0.59564	0.0135598	1	0.548947	0.020248	1	0.590735	0.0184055	1
	275	0.590665	0.0119328	1	0.564418	0.016313	1	0.543253	0.0245201	1	0.573026	0.0192236	1
	280	0.586283	0.0173556	1	0.561044	0.0135915	1	0.560441	0.015981	1	0.543991	0.0179496	1
	285	0.590164	0.0151561	1	0.543611	0.00877016	1	0.543278	0.0142575	1	0.537914	0.0182723	1
	290	0.577632	0.0153996	1	0.550409	0.0082692	1	0.507736	0.00942664	0	0.516695	0.0181062	1
	295	0.568513	0.0172052	1	0.552762	0.0106615	1	0.495943	0.00781863	0	0.526154	0.0191762	1
	300	0.56277	0.0238758	1	0.568251	0.0163733	1	0.538126	0.0171136	1	0.539695	0.0181108	1
	305	0.587812	0.0207433	1	0.578866	0.0160732	1	0.544714	0.0148739	1	0.541703	0.0190644	1
	310	0.615213	0.0200634	1	0.571902	0.0133889	1	0.553331	0.019163	1	0.550117	0.0187321	1
	315	0.580673	0.0148745	1	0.537689	0.0132257	1	0.562236	0.0131766	1	0.547584	0.011526	1
	320	0.585558	0.0142156	1	0.551138	0.014591	1	0.555575	0.0136615	1	0.530936	0.0201488	1
	325	0.582195	0.0137604	1	0.533413	0.0125847	1	0.548042	0.017624	1	0.537516	0.0147479	1
	330	0.586736	0.0117301	1	0.52978	0.0113342	1	0.542049	0.0140191	1	0.54312	0.0123562	1
	335	0.597011	0.0133939	1	0.524108	0.0110333	0	0.57028	0.0147563	1	0.539907	0.0144974	1
	340	0.595117	0.0161502	1	0.541275	0.0131929	1	0.577193	0.0153789	1	0.547249	0.0107567	1
	345	0.571657	0.0134036	1	0.530561	0.0113218	0	0.562288	0.0168956	1	0.547916	0.0130044	1
	350	0.534644	0.0142044	0	0.522122	0.0156549	0	0.565019	0.0169786	1	0.545607	0.0143618	1
	355	0.532115	0.0132257	1	0.517199	0.0123911	0	0.544665	0.0134032	1	0.538031	0.0116149	1
	360	0.536309	0.0110642	1	0.52073	0.017713	0	0.55791	0.0140098	1	0.550445	0.0190679	1
	365	0.561791	0.0107427	1	0.534727	0.0131884	1	0.532555	0.0156577	0	0.537911	0.0172068	1
	370	0.57686	0.00816176	1	0.547318	0.0122997	1	0.522697	0.017532	0	0.536382	0.0138647	1
	375	0.582957	0.0171105	1	0.551328	0.0109397	1	0.543922	0.0133783	1	0.532303	0.0123625	1
	380	0.575072	0.0172414	1	0.528913	0.00714651	1	0.529108	0.0142822	0	0.523736	0.0163626	1
	385	0.574378	0.0138443	1	0.524905	0.0123558	0	0.527723	0.019486	0	0.530038	0.0117346	1
	390	0.566598	0.0140889	1	0.525672	0.0132713	0	0.505899	0.0153697	0	0.530617	0.0123158	1
	395	0.561756	0.0107855	1	0.503114	0.0110684	0	0.50951	0.0134891	0	0.542659	0.0160135	1
	400	0.561709	0.00859499	1	0.508758	0.0100012	0	0.506993	0.0127461	0	0.533946	0.0191714	1
	405	0.552726	0.0119717	1	0.532682	0.0107585	1	0.500533	0.0137214	0	0.533593	0.0169995	1
	410	0.534177	0.00851044	1	0.524814	0.00453488	1	0.501157	0.0212705	0	0.525333	0.0158067	1
	415	0.524088	0.0091037	0	0.51279	0.0098251	0	0.514598	0.0176528	0	0.51794	0.0163953	0
	420	0.525185	0.012052	0	0.513964	0.00428925	0	0.530495	0.0215203	0	0.531839	0.0172043	1
	425	0.527724	0.00697933	1	0.516053	0.00457213	0	0.517562	0.0209094	0	0.527461	0.0134704	1
	430	0.499056	0.0101262	0	0.494514	0.00917934	0	0.528565	0.0144437	0	0.535748	0.0120974	1
	435	0.527538	0.0125404	0	0.506674	0.0115782	0	0.543626	0.019765	1	0.545989	0.0146661	1
	440	0.518148	0.0137224	0	0.500499	0.0111285	0	0.548647	0.0171506	1	0.553062	0.0136019	1
	445	0.526265	0.0140443	1	0.514446	0.0108754	0	0.536266	0.0166226	0	0.543299	0.013008	1
	450	0.541736	0.0169571	1	0.516321	0.0165761	0	0.54228	0.0142847	1	0.558503	0.00928958	1
	455	0.549706	0.0134068	1	0.516939	0.0147956	0	0.545121	0.0151706	0	0.55988	0.0118132	1
	460	0.539706	0.0141445	0	0.519621	0.0133121	0	0.528248	0.0175595	0	0.551624	0.00725194	1
	465	0.550482	0.0138346	1	0.522815	0.0149693	0	0.511736	0.0163681	0	0.538528	0.0095924	1
	470	0.51703	0.0109325	0	0.508507	0.0152128	0	0.506156	0.0163625	0	0.526581	0.0133715	1
	475	0.528813	0.0110119	0	0.52146	0.0140047	0	0.505988	0.0130885	0	0.516751	0.0096992	0
	480	0.527152	0.0123327	0	0.520253	0.0181211	0	0.492113	0.0129364	0	0.512975	0.00816221	0
	485	0.521984	0.0144595	0	0.525184	0.0151039	0	0.502272	0.0126827	0	0.510999	0.00904905	0
	490	0.514845	0.0154467	0	0.519362	0.0149679	0	0.525734	0.0102566	0	0.515851	0.0131284	0
	495	0.521677	0.00973391	0	0.522089	0.00893723	0	0.5234	0.0138426	0	0.516409	0.0140508	0
	500	0.521344	0.0111007	0	0.524625	0.00902813	1	0.523389	0.0154949	0	0.514899	0.0103521	0
	505	0.52826	0.0171285	1	0.512588	0.0107108	0	0.523239	0.0197542	0	0.512525	0.00938899	0
	510	0.504338	0.0204619	0	0.503932	0.0136595	0	0.518986	0.0214437	0	0.508232	0.0174838	0
	515	0.516148	0.0223458	0	0.514764	0.0185622	0	0.524204	0.0196353	0	0.525193	0.0174319	1
	520	0.498613	0.0164977	0	0.508129	0.013869	0	0.531865	0.0181693	0	0.525871	0.0164178	1
	525	0.507946	0.0143208	0	0.508403	0.0144092	0	0.547462	0.0171444	1	0.544339	0.0157875	1
	530	0.514919	0.00920099	0	0.510158	0.0116182	0	0.524276	0.0147228	0	0.525222	0.017974	1
	535	0.528634	0.00696001	0	0.507745	0.0103886	0	0.523263	0.0164956	0	0.525678	0.012002	1
	540	0.505371	0.0122552	0	0.522653	0.0143996	0	0.522733	0.0128728	0	0.516272	0.011296	0
	545	0.497316	0.016454	0	0.516376	0.0148867	0	0.521003	0.0124335	0	0.509586	0.0102324	0
	550	0.496056	0.0178443	0	0.516971	0.0117544	0	0.546317	0.00917301	1	0.530308	0.0105353	1
	555	0.523565	0.0183507	0	0.523287	0.0110865	0	0.541292	0.0148211	1	0.53709	0.0145037	1
	560	0.52032	0.0133255	0	0.512206	0.0122911	0	0.528254	0.0109605	0	0.52024	0.00798585	1
	565	0.509155	0.0160461	0	0.504771	0.0180875	0	0.517291	0.0162468	0	0.515122	0.0092708	0
	570	0.522421	0.0178293	0	0.513766	0.0180026	0	0.523549	0.0110533	0	0.517851	0.0137827	0
	575	0.508414	0.0176422	0	0.517848	0.0133976	1	0.515506	0.0153918	0	0.513984	0.0138824	0
	580	0.498941	0.0220729	0	0.498603	0.016369	0	0.50808	0.013907	0	0.508726	0.00780801	0
	585	0.50943	0.0193439	0	0.513689	0.0151783	0	0.495546	0.0125786	0	0.500147	0.0114466	0
	590	0.514158	0.020957	0	0.52303	0.0120866	1	0.515899	0.0103638	0	0.511815	0.0092047	0
	595	0.520581	0.0167567	0	0.511971	0.0142041	0	0.522763	0.0135692	0	0.516727	0.0112185	1
	600	0.522467	0.0148796	1	0.523182	0.0123062	1	0.514998	0.0169643	0	0.513945	0.0100092	0

## Sheet: Fig5c
	time (ms)	lumID.lumCond acc (%)	lumID.lumCond SEM	lumIDlumCond isSig	hueID.lumCond acc (%)	hueID.lumCond SEM	hueIDlumCond isSig	lumID.hueCond acc (%)	lumID.hueCond SEM	lumIDhueCond isSig	hueID.hueCond acc (%)	hueID.hueCond SEM	hueIDhueCond isSig		lumIDlumCond peak time	90
	-195	0.494183	0.00939954	0	0.496358	0.0113248	0	0.480468	0.0118383	0	0.496943	0.0129736	0		hueIDlumCond peak time	110
	-190	0.492701	0.00846503	0	0.491652	0.0124367	0	0.469315	0.00999011	0	0.495941	0.0134881	0		lumIDhueCond peak time	90
	-185	0.524206	0.013966	0	0.517715	0.0183507	0	0.511365	0.00518467	0	0.516522	0.0120751	0		hueIDhueCond peak time	110
	-180	0.490433	0.0129531	0	0.502386	0.0115591	0	0.496452	0.012046	0	0.504595	0.0117823	0
	-175	0.499919	0.0171713	0	0.487958	0.0119433	0	0.528422	0.0159514	0	0.510344	0.0136492	0
	-170	0.456124	0.0189233	0	0.470558	0.0147174	0	0.536189	0.0100898	0	0.504628	0.0118936	0
	-165	0.49257	0.0179528	0	0.49666	0.0103211	0	0.527058	0.0179423	0	0.486275	0.0114148	0
	-160	0.491837	0.0227462	0	0.495832	0.0165925	0	0.522892	0.0147908	0	0.495239	0.0108217	0
	-155	0.520251	0.0138764	0	0.517133	0.0112607	0	0.525765	0.0111295	0	0.489323	0.00694012	0
	-150	0.515635	0.0118819	0	0.516116	0.0100347	0	0.501879	0.0154551	0	0.490319	0.0115387	0
	-145	0.491063	0.0116848	0	0.498855	0.0140944	0	0.506106	0.0124942	0	0.497003	0.0081915	0
	-140	0.471207	0.0185195	0	0.474168	0.0142717	0	0.481961	0.0162218	0	0.480366	0.0101233	0
	-135	0.489274	0.0185151	0	0.499212	0.0198859	0	0.505968	0.0151221	0	0.47537	0.0143252	0
	-130	0.476013	0.0163491	0	0.509201	0.0160522	0	0.488411	0.0154471	0	0.482785	0.00901957	0
	-125	0.507147	0.0061861	0	0.511768	0.00518568	0	0.496111	0.017121	0	0.486046	0.0118443	0
	-120	0.508288	0.0045133	0	0.496646	0.00816816	0	0.486915	0.0172271	0	0.47889	0.0071762	0
	-115	0.534183	0.0110509	0	0.518274	0.00540991	0	0.488049	0.00673599	0	0.502299	0.00576155	0
	-110	0.537664	0.0140561	0	0.515436	0.0066246	0	0.486489	0.0182931	0	0.501884	0.0193095	0
	-105	0.52085	0.015366	0	0.501598	0.0147382	0	0.482801	0.0221638	0	0.485013	0.014446	0
	-100	0.491414	0.0207451	0	0.490557	0.0252744	0	0.512938	0.0195721	0	0.493612	0.0166559	0
	-95	0.520113	0.0158604	0	0.496144	0.00996381	0	0.495195	0.0176865	0	0.493058	0.00916915	0
	-90	0.530471	0.0152712	0	0.515352	0.01013	0	0.509511	0.0219787	0	0.508007	0.0113097	0
	-85	0.527367	0.013648	0	0.523349	0.00822927	0	0.524111	0.013898	0	0.525865	0.0114276	0
	-80	0.512636	0.0138185	0	0.515898	0.010418	0	0.520678	0.00715577	0	0.504068	0.0106486	0
	-75	0.4988	0.0169147	0	0.523444	0.01035	0	0.526802	0.0186474	0	0.510845	0.00868607	0
	-70	0.515573	0.0128939	0	0.526858	0.00414637	0	0.516286	0.0135061	0	0.485415	0.01658	0
	-65	0.491941	0.0176926	0	0.507159	0.00930358	0	0.524972	0.0149515	0	0.496714	0.0144817	0
	-60	0.49719	0.0142019	0	0.488391	0.00875072	0	0.530009	0.0173218	0	0.503997	0.0135338	0
	-55	0.501855	0.00929996	0	0.484539	0.00687728	0	0.481168	0.014159	0	0.487052	0.0134256	0
	-50	0.504371	0.0102879	0	0.485772	0.0112677	0	0.492229	0.0250663	0	0.46513	0.0141467	0
	-45	0.470601	0.0120934	0	0.469777	0.00761061	0	0.476822	0.0188042	0	0.467529	0.0153229	0
	-40	0.476811	0.00582249	0	0.483009	0.0129286	0	0.510072	0.0252111	0	0.498765	0.0117125	0
	-35	0.504687	0.0161221	0	0.512352	0.0110522	0	0.496448	0.0144816	0	0.471155	0.0132246	0
	-30	0.496279	0.0155108	0	0.5073	0.0156635	0	0.524804	0.0232217	0	0.496832	0.00949006	0
	-25	0.50649	0.0171492	0	0.523977	0.0111613	0	0.495128	0.0144591	0	0.489874	0.00858695	0
	-20	0.490391	0.0174749	0	0.487325	0.010526	0	0.516544	0.0143546	0	0.498463	0.0124413	0
	-15	0.495951	0.0200968	0	0.497906	0.0176965	0	0.494946	0.0196508	0	0.503773	0.00784498	0
	-10	0.497929	0.0210712	0	0.483939	0.0104179	0	0.517552	0.0229416	0	0.504927	0.0122171	0
	-5	0.50765	0.0206128	0	0.492234	0.0127343	0	0.49628	0.0207006	0	0.483299	0.0140498	0
	0	0.530013	0.0180086	0	0.503487	0.012332	0	0.496427	0.0183046	0	0.503218	0.017214	0
	5	0.524103	0.01486	0	0.509243	0.00832274	0	0.524509	0.0144527	0	0.510229	0.0195711	0
	10	0.512831	0.0245445	0	0.504102	0.00884916	0	0.487911	0.0192533	0	0.481632	0.013688	0
	15	0.499041	0.0181333	0	0.497149	0.0157292	0	0.491529	0.0232886	0	0.472764	0.0121094	0
	20	0.489735	0.0204682	0	0.489659	0.0201349	0	0.50367	0.0132285	0	0.499907	0.0100228	0
	25	0.489463	0.0178086	0	0.491938	0.013121	0	0.498625	0.0126991	0	0.505996	0.0148196	0
	30	0.494035	0.0177431	0	0.494037	0.0149171	0	0.497084	0.0174116	0	0.509017	0.0161181	0
	35	0.497147	0.0125183	0	0.500096	0.0141911	0	0.495425	0.018364	0	0.501285	0.015571	0
	40	0.496341	0.00932135	0	0.514148	0.0108682	0	0.498976	0.0147755	0	0.501132	0.0107921	0
	45	0.4856	0.013319	0	0.521501	0.0151138	0	0.51148	0.0111596	0	0.537193	0.00736558	0
	50	0.462713	0.0145158	0	0.498377	0.0108364	0	0.494669	0.0146021	0	0.515348	0.020241	0
	55	0.488448	0.0145034	0	0.510801	0.0116779	0	0.519053	0.0107142	0	0.52204	0.0148926	0
	60	0.503661	0.0127481	0	0.515844	0.0081938	0	0.517554	0.00939973	0	0.523925	0.0121251	0
	65	0.519782	0.00941838	0	0.504134	0.0162282	0	0.513311	0.0115179	0	0.506397	0.0141032	0
	70	0.581674	0.021191	1	0.535195	0.0094593	1	0.554028	0.0264948	1	0.520043	0.0147762	0
	75	0.672668	0.0262056	1	0.559234	0.00738493	1	0.607907	0.0254225	1	0.502857	0.0112763	0
	80	0.729518	0.0153326	1	0.588961	0.00952069	1	0.70676	0.0188955	1	0.548409	0.00958826	1
	85	0.773655	0.0218655	1	0.609395	0.0118967	1	0.764195	0.022746	1	0.579858	0.0096148	1
	90	0.782731	0.0256328	1	0.625652	0.00612137	1	0.78395	0.0210287	1	0.593413	0.0162667	1
	95	0.741219	0.0171793	1	0.59945	0.00993457	1	0.762456	0.0197892	1	0.605111	0.0184046	1
	100	0.694184	0.0233735	1	0.61794	0.0158756	1	0.71905	0.0204153	1	0.62018	0.0136213	1
	105	0.687727	0.0190803	1	0.643982	0.0152662	1	0.710205	0.0210075	1	0.652147	0.014201	1
	110	0.687252	0.0189977	1	0.666017	0.0160225	1	0.69679	0.0176758	1	0.681697	0.0164484	1
	115	0.714813	0.022384	1	0.657197	0.0155253	1	0.709914	0.0114834	1	0.667401	0.0153687	1
	120	0.710032	0.0208327	1	0.646721	0.014461	1	0.69997	0.0151315	1	0.641984	0.0113004	1
	125	0.697137	0.0184584	1	0.632037	0.01001	1	0.719251	0.0159003	1	0.626857	0.00721778	1
	130	0.668142	0.0190256	1	0.604626	0.00567632	1	0.706849	0.0179005	1	0.618097	0.0116822	1
	135	0.657731	0.0139529	1	0.599396	0.00847192	1	0.721839	0.0185741	1	0.622972	0.0107498	1
	140	0.648351	0.0158009	1	0.588318	0.0137076	1	0.701228	0.0187957	1	0.617119	0.0188513	1
	145	0.612078	0.026375	1	0.580959	0.0145453	1	0.649103	0.0166279	1	0.596418	0.013671	1
	150	0.60674	0.0194595	1	0.569287	0.0141052	1	0.639831	0.0144399	1	0.596738	0.0193114	1
	155	0.606679	0.0201952	1	0.562955	0.0142662	1	0.622631	0.0182333	1	0.57304	0.0153502	1
	160	0.612375	0.0167917	1	0.568217	0.00830709	1	0.615329	0.0205854	1	0.574334	0.0136233	1
	165	0.621163	0.00964486	1	0.554115	0.0158681	1	0.625108	0.0151443	1	0.555297	0.00670115	1
	170	0.611012	0.00730594	1	0.564438	0.0127213	1	0.62183	0.0149724	1	0.556852	0.00705271	1
	175	0.604023	0.0142852	1	0.554581	0.0122059	1	0.615831	0.00820495	1	0.548026	0.00772325	1
	180	0.615787	0.0199538	1	0.562939	0.0105451	1	0.591185	0.0188235	1	0.540884	0.0103127	1
	185	0.617536	0.0139675	1	0.569531	0.0143316	1	0.603039	0.0158862	1	0.566902	0.0159225	1
	190	0.594294	0.0172791	1	0.545799	0.00896712	1	0.60309	0.0219992	1	0.561578	0.0134737	1
	195	0.589171	0.0186438	1	0.562497	0.00776414	1	0.594488	0.0193625	1	0.555482	0.015174	1
	200	0.587784	0.0151963	1	0.555866	0.00373604	1	0.614834	0.0210094	1	0.562583	0.0140553	1
	205	0.593071	0.0116398	1	0.565781	0.00814163	1	0.590977	0.0161835	1	0.546795	0.012595	1
	210	0.617765	0.0081274	1	0.573707	0.0060976	1	0.590963	0.0159871	1	0.552583	0.0109024	1
	215	0.642254	0.0109649	1	0.557055	0.0059289	1	0.643266	0.0142178	1	0.538232	0.0125133	1
	220	0.689222	0.0108527	1	0.562893	0.00968149	1	0.671193	0.0148226	1	0.55641	0.0111474	1
	225	0.731277	0.016497	1	0.611062	0.0112348	1	0.709393	0.00814797	1	0.57876	0.0107339	1
	230	0.736744	0.0102376	1	0.612289	0.0138271	1	0.729567	0.0147757	1	0.606634	0.0235174	1
	235	0.721258	0.0159963	1	0.632457	0.0214138	1	0.692224	0.0196881	1	0.61099	0.0272429	1
	240	0.698617	0.0212321	1	0.626489	0.0180236	1	0.654296	0.0169917	1	0.606283	0.0231251	1
	245	0.685347	0.0149608	1	0.607991	0.017333	1	0.64497	0.0211598	1	0.606444	0.0215741	1
	250	0.667674	0.0122573	1	0.609863	0.0163154	1	0.605527	0.0204132	1	0.591531	0.0198646	1
	255	0.646671	0.0170334	1	0.609135	0.0141414	1	0.579048	0.0230798	1	0.585365	0.0210533	1
	260	0.616091	0.0122467	1	0.611225	0.0162302	1	0.545549	0.0165639	1	0.595777	0.0140122	1
	265	0.604234	0.0166808	1	0.606556	0.0142845	1	0.554669	0.0178424	1	0.601247	0.0168691	1
	270	0.609871	0.0112534	1	0.59564	0.0135598	1	0.548947	0.020248	1	0.590735	0.0184055	1
	275	0.590665	0.0119328	1	0.564418	0.016313	1	0.543253	0.0245201	1	0.573026	0.0192236	1
	280	0.586283	0.0173556	1	0.561044	0.0135915	1	0.560441	0.015981	1	0.543991	0.0179496	1
	285	0.590164	0.0151561	1	0.543611	0.00877016	1	0.543278	0.0142575	1	0.537914	0.0182723	1
	290	0.577632	0.0153996	1	0.550409	0.0082692	1	0.507736	0.00942664	0	0.516695	0.0181062	1
	295	0.568513	0.0172052	1	0.552762	0.0106615	1	0.495943	0.00781863	0	0.526154	0.0191762	1
	300	0.56277	0.0238758	1	0.568251	0.0163733	1	0.538126	0.0171136	1	0.539695	0.0181108	1
	305	0.587812	0.0207433	1	0.578866	0.0160732	1	0.544714	0.0148739	1	0.541703	0.0190644	1
	310	0.615213	0.0200634	1	0.571902	0.0133889	1	0.553331	0.019163	1	0.550117	0.0187321	1
	315	0.580673	0.0148745	1	0.537689	0.0132257	1	0.562236	0.0131766	1	0.547584	0.011526	1
	320	0.585558	0.0142156	1	0.551138	0.014591	1	0.555575	0.0136615	1	0.530936	0.0201488	1
	325	0.582195	0.0137604	1	0.533413	0.0125847	1	0.548042	0.017624	1	0.537516	0.0147479	1
	330	0.586736	0.0117301	1	0.52978	0.0113342	1	0.542049	0.0140191	1	0.54312	0.0123562	1
	335	0.597011	0.0133939	1	0.524108	0.0110333	0	0.57028	0.0147563	1	0.539907	0.0144974	1
	340	0.595117	0.0161502	1	0.541275	0.0131929	1	0.577193	0.0153789	1	0.547249	0.0107567	1
	345	0.571657	0.0134036	1	0.530561	0.0113218	0	0.562288	0.0168956	1	0.547916	0.0130044	1
	350	0.534644	0.0142044	0	0.522122	0.0156549	0	0.565019	0.0169786	1	0.545607	0.0143618	1
	355	0.532115	0.0132257	1	0.517199	0.0123911	0	0.544665	0.0134032	1	0.538031	0.0116149	1
	360	0.536309	0.0110642	1	0.52073	0.017713	0	0.55791	0.0140098	1	0.550445	0.0190679	1
	365	0.561791	0.0107427	1	0.534727	0.0131884	1	0.532555	0.0156577	0	0.537911	0.0172068	1
	370	0.57686	0.00816176	1	0.547318	0.0122997	1	0.522697	0.017532	0	0.536382	0.0138647	1
	375	0.582957	0.0171105	1	0.551328	0.0109397	1	0.543922	0.0133783	1	0.532303	0.0123625	1
	380	0.575072	0.0172414	1	0.528913	0.00714651	1	0.529108	0.0142822	0	0.523736	0.0163626	1
	385	0.574378	0.0138443	1	0.524905	0.0123558	0	0.527723	0.019486	0	0.530038	0.0117346	1
	390	0.566598	0.0140889	1	0.525672	0.0132713	0	0.505899	0.0153697	0	0.530617	0.0123158	1
	395	0.561756	0.0107855	1	0.503114	0.0110684	0	0.50951	0.0134891	0	0.542659	0.0160135	1
	400	0.561709	0.00859499	1	0.508758	0.0100012	0	0.506993	0.0127461	0	0.533946	0.0191714	1
	405	0.552726	0.0119717	1	0.532682	0.0107585	1	0.500533	0.0137214	0	0.533593	0.0169995	1
	410	0.534177	0.00851044	1	0.524814	0.00453488	1	0.501157	0.0212705	0	0.525333	0.0158067	1
	415	0.524088	0.0091037	0	0.51279	0.0098251	0	0.514598	0.0176528	0	0.51794	0.0163953	0
	420	0.525185	0.012052	0	0.513964	0.00428925	0	0.530495	0.0215203	0	0.531839	0.0172043	1
	425	0.527724	0.00697933	1	0.516053	0.00457213	0	0.517562	0.0209094	0	0.527461	0.0134704	1
	430	0.499056	0.0101262	0	0.494514	0.00917934	0	0.528565	0.0144437	0	0.535748	0.0120974	1
	435	0.527538	0.0125404	0	0.506674	0.0115782	0	0.543626	0.019765	1	0.545989	0.0146661	1
	440	0.518148	0.0137224	0	0.500499	0.0111285	0	0.548647	0.0171506	1	0.553062	0.0136019	1
	445	0.526265	0.0140443	1	0.514446	0.0108754	0	0.536266	0.0166226	0	0.543299	0.013008	1
	450	0.541736	0.0169571	1	0.516321	0.0165761	0	0.54228	0.0142847	1	0.558503	0.00928958	1
	455	0.549706	0.0134068	1	0.516939	0.0147956	0	0.545121	0.0151706	0	0.55988	0.0118132	1
	460	0.539706	0.0141445	0	0.519621	0.0133121	0	0.528248	0.0175595	0	0.551624	0.00725194	1
	465	0.550482	0.0138346	1	0.522815	0.0149693	0	0.511736	0.0163681	0	0.538528	0.0095924	1
	470	0.51703	0.0109325	0	0.508507	0.0152128	0	0.506156	0.0163625	0	0.526581	0.0133715	1
	475	0.528813	0.0110119	0	0.52146	0.0140047	0	0.505988	0.0130885	0	0.516751	0.0096992	0
	480	0.527152	0.0123327	0	0.520253	0.0181211	0	0.492113	0.0129364	0	0.512975	0.00816221	0
	485	0.521984	0.0144595	0	0.525184	0.0151039	0	0.502272	0.0126827	0	0.510999	0.00904905	0
	490	0.514845	0.0154467	0	0.519362	0.0149679	0	0.525734	0.0102566	0	0.515851	0.0131284	0
	495	0.521677	0.00973391	0	0.522089	0.00893723	0	0.5234	0.0138426	0	0.516409	0.0140508	0
	500	0.521344	0.0111007	0	0.524625	0.00902813	1	0.523389	0.0154949	0	0.514899	0.0103521	0
	505	0.52826	0.0171285	1	0.512588	0.0107108	0	0.523239	0.0197542	0	0.512525	0.00938899	0
	510	0.504338	0.0204619	0	0.503932	0.0136595	0	0.518986	0.0214437	0	0.508232	0.0174838	0
	515	0.516148	0.0223458	0	0.514764	0.0185622	0	0.524204	0.0196353	0	0.525193	0.0174319	1
	520	0.498613	0.0164977	0	0.508129	0.013869	0	0.531865	0.0181693	0	0.525871	0.0164178	1
	525	0.507946	0.0143208	0	0.508403	0.0144092	0	0.547462	0.0171444	1	0.544339	0.0157875	1
	530	0.514919	0.00920099	0	0.510158	0.0116182	0	0.524276	0.0147228	0	0.525222	0.017974	1
	535	0.528634	0.00696001	0	0.507745	0.0103886	0	0.523263	0.0164956	0	0.525678	0.012002	1
	540	0.505371	0.0122552	0	0.522653	0.0143996	0	0.522733	0.0128728	0	0.516272	0.011296	0
	545	0.497316	0.016454	0	0.516376	0.0148867	0	0.521003	0.0124335	0	0.509586	0.0102324	0
	550	0.496056	0.0178443	0	0.516971	0.0117544	0	0.546317	0.00917301	1	0.530308	0.0105353	1
	555	0.523565	0.0183507	0	0.523287	0.0110865	0	0.541292	0.0148211	1	0.53709	0.0145037	1
	560	0.52032	0.0133255	0	0.512206	0.0122911	0	0.528254	0.0109605	0	0.52024	0.00798585	1
	565	0.509155	0.0160461	0	0.504771	0.0180875	0	0.517291	0.0162468	0	0.515122	0.0092708	0
	570	0.522421	0.0178293	0	0.513766	0.0180026	0	0.523549	0.0110533	0	0.517851	0.0137827	0
	575	0.508414	0.0176422	0	0.517848	0.0133976	1	0.515506	0.0153918	0	0.513984	0.0138824	0
	580	0.498941	0.0220729	0	0.498603	0.016369	0	0.50808	0.013907	0	0.508726	0.00780801	0
	585	0.50943	0.0193439	0	0.513689	0.0151783	0	0.495546	0.0125786	0	0.500147	0.0114466	0
	590	0.514158	0.020957	0	0.52303	0.0120866	1	0.515899	0.0103638	0	0.511815	0.0092047	0
	595	0.520581	0.0167567	0	0.511971	0.0142041	0	0.522763	0.0135692	0	0.516727	0.0112185	1
	600	0.522467	0.0148796	1	0.523182	0.0123062	1	0.514998	0.0169643	0	0.513945	0.0100092	0

[truncated: 21 more sheets: Fig6a, Fig6a_clusters, Fig6b, Fig6b_clusters, Fig6c, Fig6c_clusters, Fig7a, Fig7b, Fig7c, Fig7d, Fig8b, Fig8c, Fig8d, Fig8e, Supplementary Figure 2, Supplementary Figure 3a, Supplementary Figure 3b, Supplementary Figure 4, Supplementary Figure 5, Supplementary Figure 6a …]
